# Supplementary material for: Determinants of first trimester attendance at antenatal care clinics in the Amazon region of Peru: A case-control study
Source: PLoS One. 2017 Feb 16;12(2):e0171136. doi: 10.1371/journal.pone.0171136 (PMC5313205; doi:10.1371/journal.pone.0171136)
Supplement: S1 File — (XLS) [file pone.0171136.s004.xls]

## Sheet: Sheet1
status	centre	id	age	age_cat	birthdate	loc_res	insur	educ	marital	preg	fullterm	preterm	parity	aborto	alive	fur	fur_ultra	fpp	fpp_ultra	grp	fac	fecha_grpfac	gluc	fecha_gluc	urine1	fecha_urine1	hg1	hema	fecha_hg1hema	syph1	fechasyph1	hiv1	fechahiv1	fecha_ultra1	ultra1	fecha1_apn	eg1_lmp	eg1_ultra	eg1fh	iron1	v39	fecha2_apn	eg2_lmp	eg2_ultra	eg2fh	iron2	v45	fecha3_apn	eg3_lmp
1	1	10018	22	2	.	2	0	3	1	1	1	0	1	0	1	27-Aug-10	.	04-Jun-11	.	0	0	.	82	23-Nov-10	0	.	10.8	36	23-Nov-10	0	23-Nov-10	0	23-Nov-10	.		23-Nov-10	11			.		22-Dec-10	16			.		25-Jan-11	21
0	0	1002	17	1	.	3	0	2	1	1	1	0	1	0	1	14-Oct-09	.	21-Jul-10	.	0	0	17-Jul-10		.	1	17-Jul-10	10.2		17-Jul-10	0	17-Jul-10	0	17-Jul-10	.		17-Jul-10	39			17-Jul-10		.				.		.
0	0	10035	25	2	.	2	0	1		4	4	0	4	0	4	17-Mar-10	.	14-Dec-10	.	0	0	.		.	0	.	10.2	34	.	0	04-Aug-10	0	03-Aug-10	.		03-Aug-10	21			3-Aug-10	30	03-Sep-10	26			03-Sep-10	30	2-Oct-10	30
1	1	10045	31	2	.	2	0	3	2	3	3	0	3	0	3	25-Jul-10	.	01-May-11	.	0	0	.	999	07-Sep-10	0	07-Sep-10	10.5		07-Sep-10	0	07-Sep-10	0	07-Sep-10	.		7-Sep-10	8			.		14-Oct-10	11			.		15-Nov-10	16
0	1	10109	20	2	.	2	0	3	1	0	0	0	0	0	0	23-Oct-11	.	30-Jul-12	.	0	0	17-Jan-12	82	17-Jan-12	0	17-Jan-12	11	37	17-Jan-12	0	17-Jan-12	0	19-Jan-12	.		19-Jan-12	16			.		18-Feb-12	16			.		19-Mar-12	20
1	0	1013	40	2	.	2	0	3	1	2	2	0	2	0	2	12-Mar-11	.	19-Jan-12	.	0	0	.		.	1	.	11.5	35	.	0	25-May-11	0	.	.		24-May-11	10			.		22-Jun-11	14			.		22-Jul-11	18
0	1	1015	16	1	.	2	0			0	0	0	0	0	0	24-Jul-10	.	01-May-11	.	0	0	.	88	.		.			.	0	28-Jan-11	0	28-Jan-11	.		31-Jan-11	27			31-Jan-11	30	03-Mar-11	32			.		18-Mar-11	34
0	0	1017	18	1	.	2	0	3	1	0	0	0	0	0	0	04-Mar-10	.	11-Dec-10	.	0	0	.		.	1	20-Jul-10	11.5	35	20-Jul-10	0	20-Jul-10	0	19-Jul-10	.		15-Jun-10	14			.		19-Jul-10	19			19-Jul-10		19-Aug-10	24
0	1	1019	17	1	.	3	0			0	0	0	0	0	0	14-Aug-10	.	21-May-11	.	0	0	.		.		.			.	0	15-Nov-10	0	15-Nov-10	.		15-Nov-10	13			.		15-Dec-10	18			.		18-Jan-11	23
0	0	10192	15	1	.	2	0	3	1	0	0	0	0	0	0	05-May-10	.	12-Feb-11	.	0	0	.		.	0	28-Dec-10	12.2	37	28-Dec-10	0	28-Dec-10	0	28-Dec-10	.		28-Dec-10	34			28-Dec-10	30	07-Jan-11	35			07-Jan-11	30	.
0	1	10206	23	2	.	2	0	3	1	3	1	0	1	2	1	.	.	10-Jul-11	10-Jul-11	0	0	.	95	.	1	.	10.8	36	07-Jan-11	0	07-Jan-11	0	07-Jan-11	.		7-Jan-11	13			.		07-Feb-11	17	17		.		08-Mar-11	21.1
0	1	10228	36	2	.	2	0			3	3	0	3	0	3	08-Jun-09	.	15-Mar-10	.	0	0	.	77	.		.			.	0	01-Feb-10	0	02-Feb-10	.		2-Feb-10	30			.		.	33			.		.
0	1	1023	28	2	.	2	3	4	1	2	2	0	2	0	2	27-Mar-11	.	04-Jan-12	.	0	0	.	80	01-Sep-11	0	31-Aug-11	12.6		31-Aug-11	0	01-Sep-11	0	01-Sep-11	.		31-Aug-11	22			31-Aug-11	30	18-Oct-11	30			.		03-Nov-11	32
0	0	10236	15	1	.	2	3	3	0	0	0	0	0	0	0	21-May-12	.	28-Feb-13	.	0	0	.		.	0	.	9.2		.	0	15-Oct-12	0	15-Oct-12	.		15-Oct-12	21			15-Oct-12	30	22-Nov-12	26			22-Nov-12	30	21-Dec-12	30
0	0	10271	40	2	.	3	0	4	2	4	4	0	4	0	4	23-Oct-10	.	30-Jul-11	.			.		.	1	.	12.5	38	.	0	02-Feb-11	0	02-Feb-11	.		02-Feb-11	14			2-Feb-11	30	15-Mar-11	27			.		15-Apr-11	29
1	1	10303	30	2	.	2	0	4	1	2	2	0	2	0	2	02-Nov-11	.	09-Aug-12	.			.	80	16-Dec-11		.			.	0	16-Dec-11	0	19-Dec-11	.		19-Dec-11	6			.		26-Jan-12	11			.		06-Mar-12	17
0	1	10319	23	2	.	3	0	3	1	3	3	0	3	0	2	09-Jun-10	.	16-Mar-11	.	0	0	.		.		.	9		23-Nov-10	0	23-Nov-10	0	23-Nov-10	.		23-Nov-10	23			23-Nov-10	30	29-Dec-10	29			29-Dec-10	30	31-Jan-11	34
0	0	10328	20	2	.	3	0	4	1	1	1	0	1	0	1	15-Nov-10	.	22-Aug-11	.	0	0	.		.	0	.	11.8	36	.	0	28-Jul-11	0	14-Jun-11	.		14-Jun-11	30			14-Jun-11	30	28-Jun-11	32			.		14-Jul-11	34
1	1	10340	23	2	.	2	0	3	1	1	1	0	1	0	1	22-Sep-11	.	29-Jun-12	.	0	0	.	82	.	0	.	10.8	36	21-Dec-11	0	21-Dec-11	0	22-Dec-11	.		22-Dec-11	12			.		20-Jan-12	17			20-Jan-12	30	21-Feb-12	21
0	1	1038	25	2	.	2	0	1	1	2	2	0	2	0	2	30-Aug-11	.	07-Jun-12	.	0	0	.	76	.	0	.			.	0	16-Feb-12	0	16-Feb-12	.		16-Feb-12	24			16-Feb-12	30	16-Mar-12	28			.		27-Apr-12	34
1	1	1045	20	2	.	2	0	3	1	1	1	0	1	0	1	25-Apr-10	.	02-Feb-11	.	0	0	16-Jun-10	83	16-Jun-10	1	16-Jun-10	12	40	16-Jun-10	0	16-Jun-10	0	16-Jun-10	.		16-Jun-10	8			.		16-Jul-10	13			.		16-Aug-10	16
0	0	10511	28	2	.	3	2	2	1	4	4	0	4	0	4	21-Sep-11	.	28-Jun-12	.	0	0	.		.	1	.	10.8		.	0	09-May-12	0	09-Feb-12	.		09-Feb-12	20			.		09-Apr-12	28			.		18-May-12	34
1	1	10551	18	1	.	2	3	4	0	0	0	0	0	0	0	28-Nov-11	.	05-Sep-12	.	0	0	17-Jan-12	90	17-Jan-12	0	17-Jan-12	10.2	34	17-Jan-12	0	16-Jan-12	0	16-Jan-12	.		16-Jan-12	7			.		16-Feb-12	11			.		16-Mar-12	15
1	1	10599	17	1	.	2	0	3	0	0	0	0	0	0	0	02-Oct-10	.	09-Jul-11	.	0	0	16-Nov-10	82	16-Nov-10	0	16-Nov-10	11.1		16-Nov-10	0	16-Nov-10	0	15-Nov-10	.		15-Nov-10	7			.		.				.		.
0	0	10600	23	2	.	2	0	4	1	1	1	0	1	0	1	26-Apr-10	.	3-Feb-11	.	0	0	22-Jul-10		.	0	22-Jul-10	12	37	22-Jul-10	0	22-Jul-10	0	22-Jul-10	.		13-Oct-10	24			13-Oct-10	30	23-Nov-10	30			23-Nov-10	30	21-Dec-10	34
1	0	10630	27	2	.	3	0	1	1	5	3	0	3	2	3	18-Jul-10	.	25-Apr-11	.	0	0	11-Oct-10		.	1	11-Oct-10	12.2	37	08-Nov-10	0	11-Oct-10	0	11-Sep-10	.		11-Sep-10	7			.		05-Oct-10	11			.		5-Nov-10	17
1	0	1064	18	1	.	2	0	1	1	1	1	0	1	0	0	06-May-10	.	13-Feb-11	.	0	0	05-Aug-10		.	0	05-Aug-10	11.5	35	05-Aug-10	0	05-Aug-10	0	05-Aug-10	.		03-Aug-10	12			.		03-Sep-10	17			.		5-Oct-10	21
0	1	10663	19	1	.	2	3	4	1	1	0	0	0	1	0	20-Jan-12	.	27-Oct-12	.	0	0	.	80	.	0	.			.	0	04-Jul-12	0	04-Jul-12	.		4-Jul-12	24			04-Jul-12	30	07-Aug-12	28			07-Aug-12	30	07-Sep-12	32
0	1	10715	17	1	.	2	0	3	1	0	0	0	0	0	0	01-Aug-11	.	08-May-12	.			.	88	.		.			.	0	05-Dec-11	0	06-Dec-11	.		6-Dec-11	18			.		13-Jan-12	23			.		05-Mar-12	31
0	1	1072	21	2	.	3	0	1	1	2	2	0	2	0	2	29-Aug-11	.	06-Jun-12	.	0	0	.	82	.		.			.	0	29-Nov-11	0	29-Nov-11	.		29-Nov-11	13			.		29-Dec-11	17			29-Dec-11	30	27-Jan-12	22
0	1	10724	25	2	.	2	0	3	1	4	3	0	3	1	3	.	.	06-Oct-10	.	0	0	.	78	.	0	.	9	30	27-May-10	0	27-May-10	0	27-May-10	.		27-May-10	25		25	27-May-10	30	30-Jun-10	26	26		.		03-Aug-10	32
0	1	10731	29	2	.	2	3	4	1	2	2	0	2	0	2	30-Nov-11	.	07-Sep-12	.	0	0	.	100	.	0	06-Mar-12	12	40	06-Mar-12	0	06-Mar-12	0	06-Mar-12	.		5-Mar-12	13			.		09-Apr-12	17			.		09-May-12	22
1	1	10741	38	2	.	3	0			3	3	0	3	0	3	03-Jul-11	.	10-Apr-12	.	0	0	26-Sep-11	84	26-Sep-11	1	26-Sep-11	12	40	26-Sep-11	1	27-Sep-11	0	27-Sep-11	.		27-Sep-11	12			27-Sep-11	30	27-Oct-11	16			.		28-Nov-11	21
1	1	10745	20	2	.	2	3	1	1	0	0	0	0	0	0	19-Jan-12	.	26-Oct-12	.	0	0	.		.		.			.	0	14-Mar-12	0	14-Mar-11	.		14-Mar-12	8			.		13-Apr-12	12			.		14-May-12	16
0	1	10759	19	1	.	3	3			0	0	0	0	0	0	23-Jan-11	.	30-Oct-11	.	0	0	23-Aug-11	80	23-Aug-11	0	23-Aug-11	9	30	23-Aug-11	0	23-Aug-11	0	23-Aug-11	.		23-Aug-11	30			23-Aug-11	30	01-Sep-11	32			.		15-Sep-11	34
0	0	10787	39	2	.	3	0	3	1	5	5	0	5	0	5	12-Dec-11	.	19-Sep-12	.	0	0	.		.	0	.	11.5	35	.	0	19-Apr-12	0	19-Apr-12	.		19-Apr-12	18			19-Apr-12	30	21-May-12	22			.		21-Jun-12	27
0	0	10807	28	2	.	2	0	1	1	2	2	0	2	0	2	.	.	26-Jul-11	.	1	0	.		.	0	.	10.5	32	.	0	25-Apr-11	0	20-Apr-11	.		20-Apr-11	26			20-Apr-11	30	.				.		.
1	0	10827	30	2	.	2	0	3	1	3	3	0	3	0	3	01-Sep-12	.	8-Jun-13	.	0	0	.		.	0	.	13.3	37	.	0	16-Oct-12	0	12-Oct-12	.		12-Oct-12	5			.		14-Nov-12	10			.		27-Dec-12	18
1	0	10828	30	2	.	2	0	1	1	1	1	0	1	0	1	02-May-11	.	9-Feb-12	.	0	0	22-Jul-11		.	1	22-Jul-11	12.2	37	22-Jul-11	0	19-Jul-11	0	19-Jul-11	.		19-Jul-11	11			.		19-Aug-11	15			.		19-Sep-11	20
0	1	10853	40	2	.	2	0	1	1	9	7	0	7	2	4	18-Mar-10	.	25-Dec-10	.	0	0	.	82	.	0	.	10.5		13-Aug-10	0	13-Aug-10	0	13-Aug-10	.		17-Aug-10	21			17-Aug-10	30	10-Sep-10	25			.		26-Oct-10	32
0	1	1089	31	2	.	2	0	2	0	0	0	0	0	0	0	30-Dec-10	.	07-Sep-11	.	2	0	.	85	.	1	.	10.2	34	01-Jun-11	0	02-Jun-11	0	02-Jun-11	.		2-Jun-11	21			.		04-Jul-11	27			04-Jul-11	30	06-Aug-11	32
0	0	1090	22	2	.	1	0	4	1	2	2	0	2	0	2	08-Feb-10	28-Mar-10	15-Nov-10	25-Dec-10	1	0	.		.	0	.	9.5	29	06-Aug-10	0	06-Aug-10	0	09/08/2010 on carnet but 4 aug 2010 in historia	.		04-Aug-10	25			.		08-Sep-10	30			08-Sep-10	30	13-Oct-10	28
1	1	10970b	18	1	.	2	0	4	1	0	0	0	0	0	0	28-Oct-10	.	05-Aug-11	.	0	0	.	96	.	0	18-Jan-11	10.5	35	18-Jan-11	0	18-Jan-11	0	20-Jan-11	.		20-Jan-11	11			.		21-Feb-11	16			21-Feb-11	30	21-Mar-11	21
0	0	10970o	18	1	.	3	0	3	1	1	1	0	1	0	1	15-Jun-10	.	22-Mar-11	.	0	0	17-Nov-10		.	0	17-Nov-10	12.5	38	17-Nov-10	0	17-Nov-10	0	16-Nov-10	.		16-Nov-10	22			16-Nov-10	30	16-Dec-10	26			16-Dec-10	30	17-Jan-11	31
0	1	10977	17	1	.	2	3	3	1	0	0	0	0	0	0	28-Nov-11	.	05-Sep-12	.			.		.		.			.	0	23-Apr-12	0	06-Mar-12	.		6-Mar-12	14			.		23-Apr-12	20			.		23-May-12	24
1	1	10978	24	2	.	2	0	1	1	3	3	0	3	0	3	13-Aug-12	.	20-May-13	.	1	0	.	106	.	0	.	10.2	34	01-Oct-12	0	01-Oct-12	0	01-Oct-12	.		1-Oct-12	7			.		27-Nov-12	15			.		27-Dec-12	19
1	0	1098	20	2	.	2	0	6	1	0	0	0	0	0	0	30-Sep-10	.	7-Jul-11	.	0	0	.		.	1	.	12.5	38	.	0	12-Dec-10	0	10-Feb-10	.		10-Dec-10	10			.		10-Jan-11	14			10-Jan-11	30	10-Feb-11	18
1	1	10984	24	2	.	2	0	3	1	3	2	0	2	1	2	15-Jan-10	.	22-Oct-10	.	0	0	.	83	.	0	.	11.1	37	17-Mar-10	0	17-Mar-10	0	18-Mar-10	.		18-Mar-10	8			.		19-Apr-10	13			.		20-May-10	18
1	1	1101	26	2	.	3	0	2	1	1	1	0	1	0	1	07-May-10	.	14-Feb-11	.	0	0	.		.		.	12		02-Aug-10	0	02-Aug-10	0	02-Aug-10	.		2-Aug-10	12			.		02-Sep-10	16			.		13-Oct-10	23
0	1	11077	20	2	.	2	0			0	0	0	0	0	0	.	.	17-Jan-12	17-Jan-12	0	0	18-Jul-11	88	19-Jul-11	0	18-Jul-11	11.1	37	18-Jul-11	0	19-Jul-11	0	19-Jul-11	.		19-Jul-11	14			19-Jul-11	30	19-Aug-11	19			.		19-Sep-11	24
0	1	11096	16	1	.	2	0	3	1	1	1	0	1	0	1	03-Jun-09	.	10-Apr-10	.	0	0	.	82	.	1	.	9.6	32	21-Jan-10	0	21-Jan-10	0	21-Jan-10	.		21-Jan-10	33			.		04-Feb-10	35			.		11-Feb-10	36
1	0	11122	19	1	.	2	0	3	1	1	1	0	1	0	1	10-Feb-11	.	17-Nov-11	.	0	0	.		.	1	.	10.5		.	0	28-Apr-11	0	27-Apr-11	.		27-Apr-11	11			.		31-May-11	15			.		30-Jun-11	20
1	1	11127	16	1	.	2	0			0	0	0	0	0	0	17-Aug-11	.	24-May-12	.	0	0	.	86	.	0	.	10.5	35	25-Oct-11	0	26-Oct-11	0	26-Oct-11	.		26-Oct-11	9			.		26-Nov-11	14			.		26-Dec-11	18
1	0	11149	30	2	.	2	0	4	1	4	3	0	3	1	3	05-Jun-11	.	12-Mar-12	.	0	0	22-Aug-11		.	1	22-Aug-11	11.2	34	22-Aug-11	0	15-Aug-11	0	15-Aug-11	05-Jan-12	32	15-Aug-11	10			15-Aug-11	30	12-Jan-12	31			.		.
1	1	1115	16	1	.	1	0	3	1	0	0	0	0	0	0	01-Dec-10	.	08-Sep-11	.	0	0	.	97	.	1	.	10.5	35	09-Feb-11	0	02-Feb-11	0	08-Feb-11	.		8-Feb-11	10			08-Feb-11	30	08-Mar-11	15			.		14-Apr-11	21
1	1	11153	25	2	.	2	0	3	1	1	1	0	1	0	1	25-May-12	.	01-Mar-13	.	0	0	.	75	.	0	.			.	0	27-Jun-12	0	27-Jun-12	.		27-Jun-12	5			.		25-Jul-12	9			.		06-Sep-12	15
1	1	11225	28	2	.	2	0	3	1	3	3	0	3	0	3	29-Apr-12	.	06-Feb-13	.	0	0	.	85	.		.			.	0	26-Jun-12	0	27-Jun-12	.		27-Jun-12	8			.		.				.		.
1	0	11265	19	1	.	2	0	1	1	0	0	0	0	0	0	27-Dec-10	.	3-Oct-11	.			.		.	1	10-Feb-11	11.8	36	10-Feb-11	0	10-Feb-11	0	09-Feb-11	.		09-Feb-11	6			.		21-Mar-11	28	28		.		25-Apr-11	33
0	1	11290	18	1	.	2	0	3	1	2	2	0	2	0	2	20-Nov-10	.	27-Aug-11	.	0	0	.	96	.	1	05-May-11	10.5	35	05-May-11	0	05-May-11	0	05-May-11	.		5-May-11	23			05-May-11	30	07-Jun-11	28			.		07-Jul-11	33
1	0	11296	18	1	.	2	0	3	1	1	1	0	1	0	1	12-Nov-09	.	19-Aug-10	.	0	0	.		.	1	08-Jan-10	11.8		08-Jan-10	0	08-Jan-10	0	04-Jan-10	.		04-Jan-10	7			.		08-Feb-10	12			.		8-Mar-10	16
0	1	11298	18	1	.	2	0	3	1	0	0	0	0	0	0	03-Oct-11	.	10-Jul-12	.			.	82	06-Jan-12		.			.	0	06-Jan-12	0	09-Jan-12	.		9-Jan-12	13			.		09-Feb-12	18			09-Feb-12	30	09-Apr-12	26
1	0	11302	21	2	.	3	0	3	1	4	3	0	3	1	3	27-Mar-12	.	4-Jan-13	.	1	0	.		.	1	.	12.2		.	0	13-Jun-12	0	12-Jun-12	.		12-Jun-12	10			.		12-Jul-12	15			.		14-Aug-12	20
1	0	11303	24	2	.	3	0	3	1	0	0	0	0	0	0	08-Oct-10	.	15-Jul-11	.	0	0	.		.	1	.	10.5	35	.	0	20-Dec-10	0	06-Dec-10	.		06-Dec-10	8			.		20-Dec-10	32			20-Dec-10	30	.
0	0	11305	23	2	.	3	0	4	1	0	0	0	0	0	0	24-Nov-10	.	1-Sep-11	.	0	0	.		.	1	.	10.8	33	.	0	26-Apr-11	0	26-Apr-11	.		26-Apr-11	22			26-Apr-11	30	23-May-11	25			.		22-Jun-11	30
1	0	11306	24	2	.	3	0	2		1	1	0	1	0	1	23-May-10	.	30-Jan-11	.	0	0	.		.	1	.	12.2	37	.	0	05-Aug-10	0	03-Aug-10	.		03-Aug-10	10			.		03-Sep-10	14			03-Sep-10	30	5-Oct-10	19
0	1	1134	14	0	.	2	3	3	1	0	0	0	0	0	0	05-Feb-12	.	12-Nov-12	.	0	0	.		.	1	.			.	0	01-Jun-12	0	01-Jun-12	.		1-Jun-12	16			.		02-Jul-12	21			02-Jul-12	30	02-Aug-12	25
0	1	11359	20	2	.	2	0	2	1	1	1	0	1	0	1	17-Aug-10	.	24-May-11	.	0	0	.	88	10-Jan-11	1	10-Jan-11	12	40	10-Jan-12	0	10-Jan-11	0	10-Jan-11	.		11-Jan-11	21			11-Jan-11	30	11-Feb-11	26			11-Feb-11	30	14-Mar-11	29
1	1	11390	23	2	.	2	0	3	1	1	1	0	1	0	1	21-Sep-11	.	28-Jun-12	.			.	80	.		.			.	0	07-Dec-11	0	07-Dec-11	.		7-Dec-11	11			.		06-Jan-12	16			.		06-Feb-12	20
0	0	1145	38	2	.	2	0	4	1	5	5	0	5	0	5	25-Apr-11	.	3-Feb-12	.	0	0	04-Oct-11		.	1	04-Oct-11	11.5	35	04-Oct-11	0	19-Sep-11	0	19-Sep-11	07-Oct-11	22.5	19-Sep-11	16			.		18-Oct-11	25			18-Oct-11		18-Nov-11	29
1	0	11478	31	2	.	2	0	4	1	3	3	0	3	0	3	04-Aug-10	.	11-May-11	21-Mar-11	0	0	19-Nov-10	98	19-Nov-10	0	19-Nov-10	11.5	35	19-Nov-10	0	19-Nov-10	0	14-Oct-10	04-Jan-11	29	14-Oct-10	10			.		13-Nov-10	14			13-Nov-10	30	13-Dec-10	18
0	0	1148	19	1	.	2	0	4	0	0	0	0	0	0	0	27-Apr-10	.	31-Jan-11	31-Jan-11	0	0	23-Aug-10		.	1	23-Aug-10	11.2	34	23-Aug-10	0	23-Aug-10	0	11-Aug-10	14-Dec-10	34	11-Aug-10	15			.		13-Sep-10	19			13-Sep-10		14-Oct-10	24
1	0	11484	19	1	.	3	0	3	1	1	1	0	1	0	1	05-Dec-09	.	12-Sep-10	.	0	0	.		.	1	25-Jan-10	12.5	38	25-Jan-10	0	25-Jan-10	0	19-Jan-10	.		19-Jan-10	6			.		25-Feb-10	11			.		10-Jun-10	26
0	1	11486	23	2	.	2	0	3	1	2	2	0	2	0	2	18-Mar-10	.	25-Dec-10	.	0	0	.	74	.	0	.	9.9	33	02-Aug-10	0	02-Aug-10	0	02-Aug-10	.		2-Aug-10	20			02-Aug-10	30	03-Sep-10	24			.		21-Oct-10	30
1	1	11519	27	2	.	2	0	4	1	2	2	0	2	0	2	26-Jul-12	.	03-May-13	.	0	0	.	79	.	1	.			.	0	15-Oct-12	0	15-Oct-12	.		15-Oct-12	11			.		15-Nov-12	15			.		18-Dec-12	19
1	0	1154	30	2	.	1	0	3	1	2	2	0	2	0	2	18-Jun-11	.	25-Mar-12	.	0	0	.		.	0	.	12.8	39	.	0	27-Jul-11	0	27-Jul-11	.		27-Jul-11	4			27-Jul-11	30	.				.		.
0	1	11559	24	2	.	2	3	3	1	1	1	0	1	0	1	22-Dec-11	.	29-Sep-12	.	0	0	.	84	.	0	15-Aug-12	10.5	35	15-Aug-12	0	15-Aug-12	0	27-Mar-12	.		27-Mar-12	13			.		15-Aug-12	33			.		29-Aug-12	35
1	1	1156	25	2	.	3	0	3	1	2	1	0	1	0	1	26-Dec-11	.	03-Oct-12	.	0	0	15-Mar-12	78	15-Mar-12	0	15-Mar-12	10.5	35	15-Mar-12	0	15-Mar-12	0	15-Mar-12	.		15-Mar-12	11			.		16-Apr-12	16			.		15-May-12	20
1	0	11573	29	2	.	3	0	2	1	4	4	0	4	0	4	13-Aug-12	.	20-May-13	.	0	0	.		.	1	.	11.5		.	0	17-Dec-12	0	22-Oct-12	01-Apr-13	33	22-Oct-12	9			.		22-Nov-12	14			.		27-Dec-12	19
1	1	11583	28	2	.	2	0	4	1	1	1	0	1	0	1	28-Jan-12	.	05-Nov-12	.	0	0	.	80	.		.			.	0	09-Mar-12	0	12-Mar-12	.		12-Mar-12	6			.		12-Apr-12	11			.		14-May-12	15
1	1	11634	19	1	.	2	0	4	1	0	0	0	0	0	0	07-Jun-12	.	14-Mar-13	.	0	0	.	87	.	0	.			.	0	02-Aug-12	0	21-Aug-12	.		22-Aug-12	11			.		27-Dec-12	28			.		28-Jan-13
1	1	11644	34	2	.	3	0	1	1	3	3	0	3	0	3	15-Feb-10	.	22-Nov-10	.	0	0	.	80	.	0	.	12.9	43	29-Mar-10	0	29-Mar-10	0	29-Mar-10	.		29-Mar-10	7			.		29-Apr-10	12			.		31-May-10	17
1	0	11655	22	2	.	2	0	3	1	0	0	0	0	0	0	14-May-11	.	21-Feb-12	.	0	0	.		.	0	.	11.8	36	.	0	13-Jul-11	0	08-Jul-11	.		08-Jul-11	8			.		08-Aug-11	12			.		.
0	1	11659	24	2	.	3	0	3	1	2	2	0	2	0	2	28-Jul-09	.	05-May-10	.	0	0	.	93	.	0	.	11.4	38	07-Jan-10	0	07-Jan-10	0	07-Jan-10	.		7-Jan-10	23			.		08-Feb-10	28			.		.
1	1	11763	20	2	.	2	0			0	0	0	0	0	0	28-Mar-11	.	05-Jan-12	.	0	0	14-Jun-11	96	14-Jun-11	0	14-Jun-11	10.8	36	14-Jun-11	0	14-Jun-11	0	15-Jun-11	.		15-Jun-11	11			.		15-Jul-11	15			.		15-Aug-11	19
1	0	11776	15	1	.	2	0	2	1	0	0	0	0	0	0	22-Sep-11	.	29-Jun-12	.	0	0	.		.	1	.	11.2		.	0	16-Nov-11	0	16-Nov-11	.		16-Nov-11	7			.		16-Dec-11	12			.		16-Jan-12	16
1	1	11827	26	2	.	2	0	4	1	1	1	0	1	0	1	13-Jan-10	.	20-Oct-10	.	0	0	.	82	.	0	.	11.1	37	02-Mar-10	0	02-Mar-10	0	03-Mar-10	.		3-Mar-10	7			.		05-Apr-10	12			.		11-May-10	18
1	0	11841	22	2	.	2	0	3	1	1	1	0	1	0	1	03-Oct-10	.	10-Jul-11	.	0	0	27-Dec-10		.	1	27-Dec-10	12.2	37	27-Dec-10	0	27-Dec-10	0	23-Nov-10	.		23-Nov-10	7			.		27-Dec-10	12			27-Dec-10	30	27-Jan-11	16
1	1	11855	18	1	.	2	0	3	1	0	0	0	0	0	0	25-Apr-12	.	02-Feb-13	.	0	0	.	76	.	0	.			.	0	02-Jul-12	0	02-Jul-12	.		2-Jul-12	9			.		02-Aug-12	13			.		03-Sep-12	15
1	0	11871	32	2	.	2	4	1	1	1	1	0	1	0	1	27-May-11	.	3-Mar-12	.	0	0	.		.	1	.	12.5	38	.	0	17-Aug-11	0	17-Aug-11	.		17-Aug-11	11			.		17-Sep-11	16			.		17-Oct-11	20
1	1	11880	21	2	.	2	0	5	1	0	0	0	0	0	0	20-Oct-11	.	27-Jul-12	.			.	82	20-Dec-11		.			.	0	20-Dec-11	0	20-Dec-11	.		20-Dec-11	8			.		20-Jan-12	12			.		20-Feb-12	18
1	1	11900	19	1	.	2	0	3	1	0	0	0	0	0	0	22-May-10	.	01-Mar-11	.	0	0	.	86	.	0	12-Aug-10	11.4	38	12-Aug-10	0	12-Aug-10	0	12-Aug-10	.		12-Aug-10	11			.		13-Sep-10	17			.		13-Oct-10	21
1	1	11932	15	1	.	2	0	3	1	0	0	0	0	0	0	12-Aug-12	.	19-May-13	.	0	0	.	80	.	1	.			.	0	.	0	.	.		15-Oct-12	9			.		.				.		.
0	0	11939	16	1	.	2	0	3	1	0	0	0	0	0	0	20-Sep-09	.	27-Jun-10	.	0	0	.		.	1	19-Mar-10	11.5	35	19-Mar-10	0	19-Mar-10	0	29-Mar-10	.		09-Mar-10	24			.		.				.		.
1	1	1195	21	2	.	3	0	4	1	0	0	0	0	0	0	30-Dec-09	.	07-Oct-10	.	0	0	.	82	.	1	.	11.4	38	22-Mar-10	0	22-Mar-10	0	25-Mar-10	.		25-Mar-10	11			.		26-Apr-10	17			26-Apr-10	30	26-May-10	22
1	1	11978	21	2	.	2	0	3	1	0	0	0	0	0	0	05-Oct-12	.	12-Jul-13	.	0	0	.	84	.		.			.	0	19-Dec-12	0	19-Dec-12	.		19-Dec-12	10			.		18-Jan-13				.		.
0	0	1201	27	2	.	2	0	4	0	2	2	0	2	0	2	23-Feb-10	.	30-Nov-10	.	0	0	28-Sep-10		.	0	28-Sep-10	12.2	37	28-Sep-10	0	28-Sep-10	0	08-Sep-10	.		08-Sep-10	28			8-Sep-10		28-Sep-10	31			28-Sep-10		13-Oct-10	33
0	0	1204	30	2	.	2	0	3	1	6	4	0	4	2	4	02-Feb-10	.	9-Nov-10	.	0	0	.		.		.	11.6	35	26-Sep-10	0	26-Sep-10	0	21-Aug-10	.		21-Aug-10	20			.		.				.		.
0	0	12041	18	1	.	2	0	4	1	0	0	0	0	0	0	17-May-10	.	24-Feb-11	.	0	0	11-Oct-10		.	1	11-Oct-10	11.8	36	09-Nov-10	0	11-Oct-10	0	07-Oct-10	.		07-Oct-10	20			7-Oct-10	30	08-Nov-10	25			08-Nov-10	30	7-Dec-10	29
1	0	12064	32	2	.	2	0	1	1	5	5	0	5	0	5	16-Mar-10	.	23-Dec-10	.			.		.		.			.		.	0	19-May-10	.		19-May-10	9			.		.				.		.
0	1	12072	25	2	.	3	0	1	1	4	4	0	4	0	2	10-Feb-11	.	17-Nov-11	.	0	0	.	92	.	0	23-May-11	11.1	37	23-May-11	0	23-May-11	0	23-May-11	.		23-May-11	14			23-May-11	30	22-Jun-11	20			.		.
0	0	12074	35	2	.	3	4	1	1	4	4	0	4	0	4	18-Jan-11	.	25-Oct-11	.	0	0	.		.	0	.	10.2	31	.	0	26-Jul-11	0	26-Jul-11	.		26-Jul-11	27			26-Jul-11	30	18-Sep-11	36			18-Sep-11	30	.
1	1	12076	19	1	.	2	0	4	1	2	2	0	2	0	1	18-Dec-09	.	25-Sep-10	.	0	0	.	75	.	0		9.6	32	12-Mar-10	0	12-Mar-10	0	13-Mar-10	.		13-Mar-10	11			.		13-Apr-10	16			.		14-May-10	21
0	1	12079	33	2	.	3	0	1	1	6	5	0	5	1	5	16-Jul-10	.	23-Apr-11	.	0	0	.	96	.	0	.	12.3	41	21-Feb-11	0	21-Feb-11	0	14-Feb-11	.		14-Feb-11	30			14-Feb-11	30	22-Feb-11	31			22-Feb-11	30	08-Mar-11	32
0	1	12083	39	2	.	2	0	3	1	7	6	0	6	1	5	07-May-10	07-May-10	14-Feb-11	14-Feb-11	0	0	.	88	07-Sep-10	1	07-Sep-10	12.6	42	07-Sep-10	0	07-Sep-10	0	07-Sep-10	17-Aug-10	14	7-Sep-10	17			07-Sep-10	30	12-Oct-10	22			.		12-Nov-10	26
0	0	12099	22	2	.	3	0	4	1	1	1	0	1	0	1	15-Sep-10	.	22-Jun-11	.	0	0	27-Jan-11		.	1	27-Jan-11	12.5	38	27-Jan-11	0	17-Jan-11	0	13-Jan-11	.		13-Jan-11	17			13-Jan-11	30	14-Feb-11	21			14-Feb-11	30	14-Mar-11	25
1	1	12130	22	2	.	2	0	3	1	2	1	0	1	1	0	13-Nov-10	.	20-Aug-11	.	0	0	.	90	.	1	.	11.4	38	20-Jan-11	0	20-Jan-11	0	20-Jan-11	.		21-Jan-11	9			21-Jan-11	30	21-Feb-11	14			21-Feb-11	30	23-Mar-11	19
1	1	12132	22	2	.	2	0	3	0	2	1	0	1	1	1	16-Nov-10	.	23-Aug-11	.	0	0	.	90	.	1	14-Feb-11	10.5	35	14-Feb-11	0	14-Feb-11	0	15-Feb-11	.		15-Feb-11	12			15-Feb-11	30	16-Mar-11	17			16-Mar-11	30	18-Apr-11	22
1	1	12133	16	1	.	2	0	3	0	0	0	0	0	0	0	25-Jun-11	.	02-Apr-12	.	0	0	.	80	18-Aug-11	1	18-Aug-11	10.8	36	18-Aug-11	0	18-Aug-11	0	18-Aug-11	.		18-Aug-11	8			18-Aug-11	30	16-Sep-11	12			.		17-Oct-11	16
1	1	12140	24	2	.	2	0	3	1	2	1	0	1	1	1	20-Nov-09	.	27-Aug-10	.	0	0	.	85	.	0	19-Jan-10	11.1	37	19-Jan-10	0	09-Jan-10	0	20-Jan-10	.		20-Jan-10	8			.		25-Feb-10	13			.		31-Mar-10	18
0	1	12164	18	1	.	2	0	2	1	1	1	0	1	0	1	02-Jun-12	.	09-Mar-13	.	0	0	.	82	.	0	.			.	0	01-Oct-12	0	01-Oct-12	.		1-Oct-12	17			01-Oct-12	30	02-Nov-12	22			.		05-Dec-12	26
1	1	12215	15	1	.	3	0	3	1	0	0	0	0	0	0	08-Jun-12	.	15-Mar-13	.	0	0	.	80	.	0	.			.	0	16-Jul-12	0	18-Jul-12	.		18-Jul-12	6			.		20-Aug-12				.		.
1	0	12219	29	2	.	3	0	3	1	3	3	0	3	0	3	28-Oct-10	.	4-Aug-11	.	0	0	22-Dec-10		.	0	22-Dec-10	12.5	38	22-Dec-10	0	22-Dec-10	0	16-Dec-10	21-Feb-11	19	16-Dec-10	7			.		21-Jan-11	12	15		21-Jan-11	30	21-Feb-11	16
1	0	1224	38	2	.	2	0	2	1	2	1	0	1	1	1	08-Oct-10	.	15-Jul-11	.	0	0	.		.	0	.	12.2	37	.	0	01-Feb-11	0	01-Feb-11	.		01-Feb-11	6			1-Feb-11	30	01-Mar-11	10			.		5-Apr-11	15
1	1	12243	31	2	.	2	0			3	2	0	2	1	2	.	.	23-Jun-11	.	0	0	.	85	.	0	18-Nov-10	12	40	18-Nov-10	0	18-Nov-10	0	23-Nov-10	.		23-Nov-10	8		8	.		04-Jan-11	14			.		03-Feb-11	15
0	0	12257	21	2	.	3	0	4	1	1	1	0	1	0	1	28-Jul-11	.	4-May-12	.	0	0	.		.	1	.	11.8	36	.	0	12-Dec-11	0	12-Dec-11	.		12-Dec-11	19			.		20-Jan-12	25			20-Jan-12	30	15-Feb-12	29
0	0	12320	29	2	.	2	0	1	1	5	5	0	5	0	5	04-Nov-11	.	11-Aug-12	.	0	0	.		.	0	.	11.5		.	0	.	0	09-Apr-12	.		09-Apr-12	22			9-Apr-12	30	08-May-12	26			.		11-Jun-12	31
1	1	1235	22	2	.	2	0			2						22-Oct-09	.	29-Jul-10	.	0	0	.	77	.		.			.	0	15-Jan-10	0	15-Jan-10	.		15-Jan-10	12			.		.				.		.
1	0	12393	30	2	.	2	0	4	2	2	2	0	2	0	2	10-Feb-11	.	17-Nov-11	.	0	0	.		.	0	.	13.2	40	.	0	11-Apr-11	0	12-Apr-11	.		12-Apr-11	8			.		13-May-11	13			13-May-11	30	14-Jun-11	17
1	1	12402	19	1	.	2	0	4	1	1	0	0	0	1	0	08-Nov-09	.	15-Aug-10	.	0	0	.	81	.	1	.	11.7	39	05-Jan-10	0	05-Jan-10	0	05-Jan-10	.		5-Jan-10	8			.		05-Feb-10	13			.		12-Mar-10	18
0	0	12403	24	2	.	2	0	1		3	3	0	3	0	3	20-Jan-10	.	20-Oct-10	.	0	0	.		.	1	31-Aug-10	10.5	32	31-Aug-10	0	31-Aug-10	0	31-Aug-10	.		31-Aug-10	32			31-Aug-10	30	10-Sep-10	33			10-Sep-10	30	11-Oct-10	37
1	1	12460	29	2	.	2	0	4	1	3	2	0	2	1	2	24-Jul-12	.	30-Apr-13	.	1	0	.	84	.	0	.			.	0	24-Oct-12	0	23-Oct-12	02-Sep-12	5	23-Oct-12	12			.		26-Nov-12	16			.		26-Dec-12	22
0	0	12536	20	2	.	3	3	4	1	0	0	0	0	0	0	26-Feb-12	.	5-Dec-12	.	0	0	.		.	0	.	11.8	36	.	0	16-Oct-12	0	10-Oct-12	.		10-Oct-12	32			10-Oct-12	30	25-Oct-12	34			.		8-Nov-12	36
1	0	12540	17	1	.	3	0	1	1	1	1	0	1	0	1	.	.	16-Sep-11	.	0	0	.		.	1	.	12.5		38	0	.	0	26-Feb-11	.		05-Mar-11	7			5-Mar-11	30	06-Apr-11	18			.		27-Jun-11	30
0	0	12544	14	0	.	2	3	3	1	0	0	0	0	0	0	25-Jun-12	.	2-Apr-13	.	0	0	.		.	0	.	11.8	36	.	0	21-Jan-13	0	10-Oct-12	.		10-Oct-12	15			10-Oct-12	30	22-Nov-12	25			.		21-Jan-13	29
1	1	12544b	27	2	.	2	0			3	3	0	3	0	3	20-Jul-11	.	27-Apr-12	.	0	0	27-Sep-11	82	27-Sep-11		.			.	0	27-Sep-11	0	27-Sep-11	.		27-Sep-11	9			.		27-Oct-11	14			.		26-Nov-11	18
0	0	12550	29	2	.	3	0	1	1	6	5	0	5	1	5	20-Feb-12	.	21-Nov-12	.			.		.		.			.		.	0	26-Jun-12	.		11-Oct-12	33		34	.		.				.		.
1	0	1257	16	1	.	3	0	3	1	0	0	0	0	0	0	20-Aug-12	.	28-May-13	.	0	0	.		.	0	.	12.2	36	.	0	16-Oct-12	0	15-Oct-12	.		15-Oct-12	8			.		16-Nov-12	12			.		.
0	0	12619	18	1	.	2	0	3	1	1	1	0	1	0	1	07-Feb-12	.	14-Nov-12	.			.		.		.			.		.	0	19-Oct-12	.		19-Oct-12	36			19-Oct-12	30	06-Nov-12	39			.		.
0	0	12625	20	2	.	2	4	3	1	0	0	0	0	0	0	30-Apr-11	.	7-Feb-12	.	0	0	.		.	1	.	9.9		.	0	05-Sep-11	0	05-Sep-11	.		05-Sep-11	18			.		12-Oct-11	23			12-Oct-11	30	14-Nov-11
1	1	1264	27	2	.	2	0	3	1	2	2	0	2	0	2	Nov-10	.	25-Aug-11	.	0	0	21-Jan-11	88	21-Jan-11	0	21-Jan-11	10.2		21-Jan-11	0	21-Jan-11	0	21-Jan-11	.		20-Jan-11	8			.		16-Mar-11	16			16-Mar-11		19-Apr-11	22
1	0	12648	24	2	.	2	0	4	0	0	0	0	0	0	0	24-Mar-12	.	3-Dec-12	.	0	0	.		.	0	.	12.3		.	0	19-Jun-11	0	19-Jun-12	.		19-Jun-12	11			.		20-Jul-12	15			.		20-Aug-12	20
0	0	12652	19	1	.	3	3	0	0	0	0	0	0	0	0	.	.	9-Mar-13	9-Mar-13	0	0	.		.	1	.	9.9	30	.	0	17-Dec-12	0	24-Oct-12	12-Dec-12	27	24-Oct-12	25		25	24-Oct-12	30	10-Dec-12	30		30	10-Dec-12	30	3-Jan-13	30
0	0	12660	18	1	.	2	3	3	1	0	0	0	0	0	0	19-Apr-12	.	26-Jan-13	.	0	0	.		.	1	.	9.9		.	0	26-Nov-12	0	25-Oct-12	.		25-Oct-12	27			25-Oct-12	30	26-Nov-12	32			.		26-Nov-12	33
1	1	12668	30	2	.	2	0	4	1	4	1	0	1	3	1	06-Mar-11	.	13-Dec-11	.	0	0	10-May-11	85	10-May-11	0	10-May-11	11.7	39	10-May-11	0	10-May-11	0	10-May-11	.		11-May-11	9			11-May-11	30	.				.		.
1	1	1269	36	2	.	2	0	1	1	5	4	0	4	1	4	20-Jul-12	.	27-Apr-13	.	0	0	.	80	.	0	.	10.5	35	20-Nov-12	0	16-Oct-12	0	26-Oct-12	.		16-Oct-12	12			.		21-Nov-12	17			.		21-Dec-12	21
1	0	12719	22	2	.	2	0	4	1	0	0	0	0	0	0	09-Aug-12	.	19-May-13	.	0	0	.		.	1	.	10.8	33	.	0	04-Dec-12	0	06-Nov-12	.		06-Nov-12	12			.		06-Dec-12	17			.		7-Jan-13	21
1	1	1272	37	2	.	2	0	2	1	5	5	0	5	0	5	05-Aug-10	.	12-May-11	.	0	0	.	85	16-Nov-10	0	07-Mar-11	11.1	37	16-Nov-10	0	16-Nov-10	0	29-Oct-10	.		29-Oct-10	12			.		30-Nov-10	17			30-Nov-10	30	06-Jan-11	21
0	1	12721b	18	1	.	2	0	3	1	0	0	0	0	0	0	23-Jan-12	.	30-Oct-12	.	0	0	.		.		.			.		04-Jun-12		04-Jun-12	.		4-Jun-12	18			.		10-Jul-12	23			.		10-Aug-12	28
0	0	12721o	17	1	.	3	3	2	1	0	0	0	0	0	0	08-Apr-12	.	15-Jan-13	.			.		.		.			.		.	0	06-Nov-12	.		06-Nov-12	30			6-Nov-12	30	.				.		.
0	0	12724	21	2	.	2	3	4	1	0	0	0	0	0	0	15-Jul-12	.	22-Apr-13	.	0	0	.		.	1	.	10.2	31	.	0	04-Dec-12	0	07-Nov-12	.		07-Nov-12	16			7-Nov-12	30	10-Dec-12	22			.		10-Jan-13	25
0	0	12742	23	2	.	2	3	3	1	3	2	0	2	1	2	26-May-12	.	3-Mar-13	.	0	0	.		.	1	.	11.2		.	0	09-Nov-12	0	09-Nov-12	.		09-Nov-12	22			9-Nov-12	30	10-Dec-12	28			10-Dec-12	30	11-Jan-13	33
1	0	12770	26	2	.	2	3	4	1	1	1	0	1	0	1	10-Sep-12	.	17-Jun-13	.	0	0	.		.	0	.	12.2		.	0	15-Nov-12	0	15-Nov-12	.		15-Nov-12	9			.		17-Dec-12	13			.		17-Jan-13	18
0	0	12788	14	0	.	1	3	1	1	0	0	0	0	0	0	12-Aug-12	.	19-May-13	.	1	0	.		.	1	.	10.8	32	.	0	26-Nov-12	0	13-Nov-12	.		13-Nov-12	13			.		17-Dec-12	17			17-Dec-12	30	17-Jan-13	22
0	1	12793	22	2	.	3	0	4	1	1	1	0	1	0	1	08-Oct-10	.	15-Jul-11	.	0	0	.	84	22-Feb-11	1	22-Feb-11	9.6	32	22-Feb-11	0	22-Feb-11	0	23-Feb-11	.		23-Feb-11	19			23-Feb-11	30	30-Mar-11	25			.		17-Jun-11	36
0	0	12796	24	2	.	2	0	2	0	2	2	0	2	0	2	20-May-12	.	27-Feb-13	.			.		.		.			.		.	0	16-Nov-12	.		16-Nov-12	25			16-Nov-12	30	26-Dec-12	31			.		16-Jan-13	35
1	1	1280	19	1	.	2	0	3	1	0	0	0	0	0	0	22-Jul-12	.	29-Nov-12	.	0	0	.	78	.	0	.			.	0	01-Oct-12	0	01-Oct-12	.		1-Oct-12	10			.		06-Nov-12	15			.		06-Dec-12	19
1	0	12810	21	2	.	1	0	4	1	0	0	0	0	0	0	04-Sep-12	.	11-Jun-13	.	0	0	.		.	1	.	12.8	39	.	0	17-Dec-12	0	16-Nov-12	.		16-Nov-12	10			.		17-Dec-12	14			.		17-Jan-13	19
1	0	12822	15	1	.	3	0	3	1	0	0	0	0	0	0	23-Sep-12	.	30-Jun-13	.			.		.		.			.		.	0	16-Nov-12	.		16-Nov-12	7			.		.				.		.
0	0	12829	28	2	.	2	0	3	1	1	1	0	1	0	1	06-Apr-10	.	13-Jan-11	.	0	0	21-Oct-10	80	25-Oct-10	0	25-Oct-10	12.8	39	21-Oct-10	0	21-Oct-10	0	13-Sep-10	.		13-Sep-10	23			13-Sep-10	30	15-Oct-10	27			15-Oct-10	30	15-Nov-10	32
0	1	12834	24	2	.	2	0	3	1	1	1	0	1	0	1	02-May-12	.	09-Feb-13	.	0	0	.	76	.	0	.			.	0	16-Oct-12	0	16-Oct-12	.		16-Oct-12	23			.		.				.		.
0	0	1285	28	2	.	2	0	4	1	3	3	0	3	0	3	20-Feb-11	.	27-Nov-11	.	0	0	.		.	0	.	9.9	30	.	0	04-Jun-11	0	04-Jun-11	.		04-Jun-11	15			.		.				.		.
1	0	12850	41	2	.	2	0	2	1	1	1	0	1	0	1	23-Jul-12	.	30-May-13	.	0	0	.	999	19-Oct-12	1	19-Oct-12	12.3	34	19-Oct-12	0	19-Oct-12	0	19-Oct-12	.		19-Oct-12	12			.		19-Nov-12	17			19-Nov-12	30	19-Dec-12	20
1	0	12856	15	1	.	2	3	3	1	0	0	0	0	0	0	10-Sep-12	.	17-Jun-13	.	0	0	.	72	.	1	.	12.2		.	0	29-Jan-13	0	26-Nov-12	.		26-Nov-12	11			.		27-Dec-12	15			.		29-Jan-13	22
0	0	12871	25	2	.	3	3	2	1	2	2	0	2	0	2	20-Apr-12	.	27-Jan-13	.	0	0	.	108	.	0	.	11.8		.	0	.	0	.	.		05-Nov-12	28			.		.				.		.
0	0	12876	15	1	.	2	3	2	1	0	0	0	0	0	0	23-Jul-12	.	30-Apr-13	.			.		.		.			.		.	0	22-Nov-12	.		22-Nov-12	17			22-Nov-12	30	.				.		.
1	1	12901	18	1	.	2	0	3	1	0	0	0	0	0	0	03-Sep-10	.	10-Jun-11	.	0	0	01-Dec-10	96	01-Dec-10	0	01-Dec-10	12	40	01-Dec-10	0	01-Dec-10	0	27-Oct-10	.		27-Oct-10	8			.		29-Nov-10	12			.		22-Dec-10	15
0	0	12910	25	2	.	2	0	4	1	3	2	0	2	1	2	30-Jul-12	.	5-May-13	.	0	0	.	110	26-Jan-13	1	.	11.5	35	22-Apr-13	0	26-Jan-13	0	26-Nov-12	.		26-Nov-12	17			26-Nov-12	30	26-Jan-13	25			26-Jan-13	30	26-Feb-13	30
1	0	12912	18	1	.	2	3	2	2	1	0	0	0	1	0	23-Jul-11	.	30-Apr-12	.	0	0	22-Sep-11		.	1	22-Sep-11	11.2	38	22-Sep-11	0	19-Sep-11	0	19-Sep-11	.		19-Sep-11	8			.		.				.		.
0	0	12920	18	1	.	2	3	3	1	0	0	0	0	0	0	17-Jul-12	.	24-Apr-13	.	0	0	.		.	0	.	11.5	34	.	0	26-Dec-12	0	26-Nov-12	.		26-Nov-12	18			.		26-Dec-12	23			26-Dec-12	30	28-Jan-13	28
0	0	12928	22	2	.	3	3	1	1	2	2	0	2	0	2	06-Apr-12	.	13-Jan-13	.	0	0	.		.	1	.	9.9	30	.	0	27-Nov-12	0	27-Oct-12	.		27-Oct-12	29			.		27-Nov-12	33			.		.
1	0	12931	23	2	.	2	0	7	0	0	0	0	0	0	0	13-Apr-12	.	20-Jan-13	.	0	0	.	999	.	0	.	12.5		10-Jul-12	0	10-Jul-12	0	10-Jul-12	.		28-Jun-12	7			.		26-Jul-12	11			.		27-Aug-12	15
1	0	1299	32	2	.	2	0	4	2	2	2	0	2	0	2	26-Jun-11	.	3-Apr-12	.	0	0	.		.	0	.	11.5	35	.	0	16-Aug-11	0	16-Aug-11	.		16-Aug-11	7			.		23-Sep-11	12			.		29-Oct-11	18
0	0	13021	17	1	.	2	0	3	1	0	0	0	0	0	0	13-May-12	.	20-Feb-13	.	0	0	.		.	1	.	11.5	35	.	0	11-Dec-12	0	10-Dec-12	.		10-Dec-12	30			10-Dec-12	30	10-Jan-13	34			.		.
1	0	13025	32	2	.	1	0	4	1	3	3	0	3	0	3	22-Apr-10	.	29-Jan-11	.	3	0	.		.	1	.	12.2	37	14-Jun-10	0	14-Jun-10	0	10-Jun-10	.		10-Jun-10	7			.		10-Jul-10	11			.		18-Aug-10	16
1	0	13031	27	2	.	2	0	3	1	3	3	0	3	0	3	18-Nov-10	.	25-Aug-11	.	0	0	.		.	1	.	11.8	36	.	0	15-Feb-11	0	15-Feb-11	.		15-Feb-11	12			.		14-Mar-11	16			.		14-Apr-11	20
0	1	13042	21	2	.	2	0	3	1	1	1	0	1	0	1	14-Dec-09	.	.	.	0	0	.	85	.	1	.	12		28-May-10	0	28-May-10	0	28-May-10	.		28-May-10	24			28-May-10	30	22-Jun-10	27			.		21-Jul-10	32
0	0	1306	40	2	.	2	0	3	2							10-Aug-09	.	17-May-10	.	0	0	07-Jan-10		.	1	07-Jan-10	11.8	36	07-Jan-10	0	07-Jan-10	0	05-Jan-10	.		05-Jan-10	20			5-Jan-10		05-Feb-10	25			.		6-Mar-10	29
1	1	13079	35	2	.	2	0	1	1	7	5	0	5	2	3	20-Mar-12	.	27-Dec-12	.	0	0	.		.	1	.	12.6	38	08-May-12	0	08-May-12	0	08-May-12	.		8-May-12	7			.		08-Jun-12	11			.		09-Jul-12	15
0	0	13089	26	2	.	2	0	3	1	3	2	0	2	1	1	22-Sep-10	.	29-Jun-11	.	0	0	.		.	0	.	11.5	35	20-Jan-11	0	20-Jan-11	0	17-Jan-11	.		17-Jan-11	16			17-Jan-11	30	18-Feb-11	20			18-Feb-11	30	18-Mar-11	25
1	0	13090	17	1	.	3	0	4	1	0	0	0	0	0	0	28-Sep-12	.	6-Jul-13	.	0	0	.		.	0	.	9.9	30	.	0	18-Dec-12	0	28-Dec-12	.		18-Dec-12	11			.		18-Jan-13	15			.		18-Feb-13	22
1	0	13103	38	2	.	2	0	4	2	6	3	0	3	3	3	01-Mar-12	.	8-Dec-12	.	0	0	.		.		.	12.2	37	.	0	09-Apr-12	0	09-Apr-12	.		09-Apr-12	5			.		09-May-12	9			.		.
0	0	13162	17	1	.	2	0	5		0	0	0	0	0	0	07-Jun-10	.	14-Mar-11	.	0	0	.		.		.	12.2	37	14-Sep-10	0	14-Sep-10	0	08-Sep-10	.		08-Sep-10	13			.		12-Oct-10	18			12-Oct-10	30	17-Nov-10	23
0	0	13182	19	1	.	2	0	3	1	0	0	0	0	0	0	08-Dec-11	.	15-Apr-12	.	0	0	.		.	1	.	10.8	33	.	0	29-Mar-12	0	29-Mar-12	.		29-Mar-12	19			29-Mar-12	30	28-Apr-12	24			.		28-May-12	28
0	0	13193	19	1	.	2	0	3	1	0	0	0	0	0	0	17-Sep-09	.	24-Jun-10	.	0	0	.		.	0	25-Jan-10	11.2	34	25-Jan-10	0	25-Jan-10	0	22-Jan-10	.		22-Jan-10	18			.		16-Mar-10	25			16-Mar-10	30	17-Apr-10	30
0	1	13215	23	2	.	2	0	3	1	1	1	0	1	0	1	13-Jun-12	.	20-Mar-13	.	0	0	15-Oct-12	85	15-Oct-12		.			.	0	15-Oct-12	0	15-Oct-12	.		15-Oct-12	17			.		15-Nov-12	21			.		17-Dec-12	25
0	0	1325	19	1	.	3	0	4	1	0	0	0	0	0	0	05-Nov-10	.	12-Aug-11	.	0	0	.		.	0	.	11.2	34	.	0	11-May-11	0	11-May-11	.		11-May-11	26			11-May-11	30	21-Jul-11	36			21-Jul-11	30	.
0	1	13279	28	2	.	2	0	4	1	3	2	0	2	1	2	28-Jul-10	.	04-May-11	.	0	0	08-Nov-10	86	.	0	10-Nov-10	12.6	42	10-Nov-10	0	08-Nov-10	0	09-Nov-10	.		9-Nov-10	14			.		10-Dec-10	19			12-Jan-11	30	12-Jan-11	24
0	0	1337	19	1	.	2	0	4	1	0	0	0	0	0	0	23-Jan-10	.	30-Oct-10	.			.		.		.			.		.	0	18-Sep-10	.		18-Sep-10	34			18-Sep-10		.				.		.
0	1	13479	32	2	.	2	0	2	1	5	4	0	4	1	4	10-Aug-09	.	17-May-10	.	0	0	.	82	.	1	.	11.7	39	04-Mar-10	0	04-Mar-10	0	04-Mar-10	.		4-Mar-10	29			.		18-Mar-10	27			.		19-Apr-10	32
1	0	13493	25	2	.	3	0	3	1	4	3	0	3	1	3	10-Jan-11	.	17-Oct-11	.	0	0	21-Feb-11		.	1	21-Feb-11	12.5	38	21-Feb-11	0	21-Feb-11	0	19-Feb-11	.		21-Feb-11	5			.		19-Mar-11	11			19-Mar-11		.
1	1	1356	29	2	.	2	0			4	2	0	2	2	2	dec 2010	.	9-Sep-11	09-Sep-11	0	0	.	90	.	1	.	11.7	39	15-Feb-11	0	15-Feb-11	0	14-Feb-11	.		14-Feb-11	10			14-Feb-11		11-Apr-11	19			.		11-May-11	23
1	0	13570	22	2	.	2		4	1	0	0	0	0	0	0	06-Aug-11	.	13-May-12	.	0	0	16-Feb-12		.	0	.	10.8		16-Feb-12	0	20-Oct-11	0	20-Oct-11	.		20-Oct-11	10			.		23-Nov-11	15			.		23-Jan-12	24
0	1	13773	28	2	.	2	0	4	1	3	3	0	3	0	3	10-Apr-12	.	17-Jan-13	.	0	0	.	85	.	1	.			.	0	18-Jul-12	0	18-Jul-12	.		18-Jul-12	14			.		20-Aug-12	19			20-Aug-12	30	20-Sep-12	23
0	0	1381	18	1	.	2	0	3	1	1	1	0	1	0	1	12-Oct-09	.	19-Jul-10	.	0	0	.		.	1	26-Jan-10	10.8		26-Jan-10	0	29-Jan-10	0	26-Jan-10	.		26-Jan-10	15			26-Jan-10	30	26-Feb-10	19			26-Feb-10	30	.
1	1	13827	21	2	.	2	0			1	1	0	1	0	1	15-Mar-10	.	22-Dec-10	.	0	0	.	90	.	0	10-Aug-10			.	0	20-May-10	0	21-May-10	.		20-May-10	9			.		05-Jul-10	15			.		10-Aug-10	21
0	1	13875	24	2	.	2	0	2	1	2	2	0	2	0	2	05-Apr-10	.	12-Jan-11	.	0	0	.	84	.		.			.	0	02-Nov-10	0	02-Nov-10	.		2-Nov-10	30			02-Nov-10	30	24-Nov-10	33			.		07-Dec-10	35
1	1	13943	37	2	.	2	0			3	2	0	2	0	1	08-Jul-11	.	15-Apr-12	.	0	0	16-Sep-11	82	16-Sep-11	0	16-Sep-11	11.4	38	16-Sep-11	0	16-Sep-11	0	16-Sep-11	.		16-Sep-11	10			16-Sep-11	30	18-Oct-11	15			.		18-Nov-11	20
0	1	13982	25	2	.	2	0	3	1	1	1	0	1	0	1	22-Jul-10	.	29-Apr-11	.	0	0	23-Nov-10	86	23-Nov-10	0	23-Nov-10	9.9	33	23-Nov-10	0	23-Nov-10	0	23-Nov-10	.		23-Nov-10	17			23-Nov-10	30	23-Dec-10	22			23-Dec-10	30	25-Jan-11	27
0	1	14014	25	2	.	2	0	3	1	3	3	0	3	0	3	13-May-12	.	17-Feb-13	17-Feb-13	1	0	.	79	.	0	.	10.2	34	21-Aug-12	0	21-Aug-12	0	21-Aug-12	20-Aug-12	14.2	21-Aug-12	14	14		.		11-Oct-12	21			11-Oct-12	30	11-Nov-12	26
0	0	14038	34	2	.	3	0	1	1	2	2	0	2	0	2	22-Dec-09	.	24-Aug-10	.	0	0	.		.		.	11.5		22-May-10	0	22-May-10	0	19-May-10	.		19-May-10	21			19-May-10	30	22-Jun-10	25			22-Jun-10	30	.
0	0	14056	18	1	.	2	0	2	1	2	1	0	1	1	1	28-Feb-12	.	6-Dec-12	.	0	0	.		.	0	.	10.5	32	.	0	06-Jul-12	0	26-Jun-12	.		26-Jun-12	16			.		06-Aug-12	22			.		13-Sep-12	28
1	0	1418	17	1	.	2	0	3	1	0	0	0	0	0	0	03-Aug-11	.	10-May-12	.	0	0	.		.	0	.	11		.	0	03-Oct-11	0	03-Oct-11	.		03-Oct-11	8			.		03-Nov-11	13			.		7-Jan-12	22
0	1	1420	42	2	.	2	0	1	1	8	7	0	7	1	7	22-May-11	.	29-Feb-12	.			.		.		.			.		.	0	19-Dec-11	.		19-Dec-11	30			.		.				.		.
1	1	14278	27	2	.	2	0	5	0	0	0	0	0	0	0	30-Oct-09	.	07-Aug-10	.	0	0	.	84	.	1	.	12		14-Jan-10	0	14-Jan-10	0	14-Jan-10	.		14-Jan-10	11			.		22-Feb-10	16			.		07-May-10	27
1	1	14283	31	2	.	3	0	1	1	5	5	0	5	0	4	23-Feb-11	.	30-Nov-11	.	0	0	.	98	.	1	14-Apr-11	12.3	41	14-Apr-11	0	18-Apr-11	0	18-Apr-11	.		18-Apr-11	7			.		18-May-11	12			.		21-Jun-11	17
0	1	14313	29	2	.	3	0	2	1	3	3	0	3	0	3	17-Jul-11	.	24-Apr-12	.			.		.		.			.	0	10-Nov-11	0	10-Nov-11	.		10-Nov-11	16			.		12-Dec-11	21			.		24-Jan-12	27
0	0	1435	31	2	.	2	0	4	1	3	2	0	2	1	2	18-Aug-11	.	25-May-12	12-May-12	1	0	05-Jan-12		.	1	05-Jan-12	12.5	38	05-Jan-12	0	05-Jan-12	0	04-Jan-12	.		04-Jan-12	20			.		08-Mar-12	28			.		.
1	1	14421	17	1	.	2	3	2	1	0	0	0	0	0	0	15-Aug-12	.	22-May-13	.	0	0	.	86	.	0	.	12.3	41	15-Nov-12	0	14-Nov-12	0	14-Nov-12	05-Nov-12	5.6	14-Nov-12	11			.		07-Jan-13	14			.		.
1	1	14440	29	2	.	1	3	1	0	1	1	0	1	0	1	15-Oct-11	.	22-Jul-12	.	0	0	.	88	.		.			.	0	29-Nov-11	0	29-Nov-11	.		29-Nov-11	7			.		29-Dec-11	10			.		30-Jan-12	15
1	0	145	21	2	.	2	0	5	1	0	0	0	0	0	0	17-May-10	.	24-Feb-11	.	0	0	.		.	1	10-Jul-10	11.5	35	10-Jul-10	0	10-Jul-10	0	01-Jul-10	.		01-Jul-10	6			.		02-Aug-10	11			.		2-Sep-10	15
0	1	14505	19	1	.	2	0	2	1	1	1	0	1	0	1	14-Aug-12	.	22-May-13	.	0	0	.	80	.	0	.	10.5	35	28-Nov-12	0	28-Nov-12	0	28-Nov-12	.		28-Nov-12	15			.		28-Dec-12	19			.		28-Jan-13	23
1	0	1462	36	2	.	1	0	3	1	3	3	0	3	1	3	30-Jun-11	.	7-Apr-12	.			.		.		.			.	0	05-Sep-11	0	05-Sep-11	.		05-Sep-11	10			.		11-Oct-11	14			.		11-Nov-11	19
0	0	14646	31	2	.	2	0	3		3	3	0	3	0	3	17-Oct-09	.	24-Jul-10	.	0	0	.		.		.			.		.	0	13-Jul-10	.		13-Jul-10	38			13-Jul-10	30	.				.		.
0	1	14689	29	2	.	2	0									12-Aug-10	.	19-May-11	.	0	0	.	94	.		.			.	0	16-Feb-11	0	11-Feb-11	.		17-Feb-11	27			17-Feb-11	30	21-Mar-11	32	31		21-Mar-11	30	05-Apr-11	33
0	1	1472	15	1	.	2	0	3	1	0	0	0	0	0	0	08-Jul-11	.	15-Apr-12	.	0	0	.	80	.	1	.	10.2		.	0	10-Nov-11	0	10-Nov-11	.		10-Nov-11	17			.		22-Dec-11	23			.		24-Jan-12	28
0	1	1473	35	2	.	3	0			7	7	0	7	1	5	07-Feb-10	.	14-Nov-10	.	0	0	.	83	.	0	19-Oct-10	12	40	18-Sep-10	1	18-Sep-10	0	20-Sep-10	.		20-Sep-10	33			20-Sep-10	30	12-Oct-10	36			.		19-Oct-10	37
1	1	14733	23	2	.	2	0	2	1	2	1	0	1	1	1	27-Nov-09	.	03-Sep-10	.	0	0	.	79	.	0	.	11.1	37	12-Jan-10	0	12-Jan-10	0	13-Jan-10	.		13-Jan-10	6			.		15-Feb-10	11			.		23-Mar-10	16
1	1	14803	21	2	.	2	0	1	1	1	1	0	1	0	1	23-Nov-09	.	30-Aug-10	.	0	0	.	82	.	1	.	12	40	25-Jan-10	0	25-Jan-10	0	25-Jan-10	.		25-Jan-10	9			.		19-Mar-10	16			19-Mar-10	30	19-Apr-10	22
0	1	14807	17	1	.	2	3	1	0	1	1	0	1	0	1	29-Mar-12	.	05-Jan-13	.	0	0	.	80	.	1	.			.	1	11-Sep-12	0	11-Sep-12	.		13-Sep-12	24			.		.				.		.
1	1	14847	43	2	.	2	0			5	3	0	3	0	2	10-Jun-11	.	17-Mar-12	.	1	0	16-Aug-11	92	16-Aug-11	0	15-Aug-11	11.4	38	15-Aug-11	0	16-Aug-11	0	16-Aug-11	.		15-Aug-11	9			15-Aug-11	30	16-Sep-11	15			.		17-Oct-11	19
1	1	14868	33	2	.	2	0	1	1	3	2	0	2	1	2	16-May-10	.	23-Feb-11	.	0	0	.	80	.	0	.	12	40	06-Aug-10	0	06-Aug-10	0	06-Aug-10	.		11-Aug-10	12			.		13-Sep-10	18			.		13-Oct-10	21
1	0	14918	24	2	.	2	0	4	1	1	1	0	1	0	1	23-May-12	.	30 feb 2013	.	0	0	01-Aug-12		.	1	01-Aug-12	11.5	35	01-Aug-12	0	01-Aug-12	0	23-Jul-12	.		23-Jul-12	8			23-Jul-12	30	11-Sep-12	16			.		16-Oct-12	21
0	1	1492	23	2	.	2	0	1	1	2	1	0	1	1	1	01-Sep-12	.	8-Jun-13	08-Jun-13	0	0	.	88	.	0	.	10.5	35	26-Dec-12	0	21-Dec-12	0	21-Dec-12	07-Dec-12	14	21-Dec-12	15			.		21-Jan-13	20			.		.
1	1	1499	13	0	.	3	0			0	0	0	0	0	0	17-Dec-10	.	24-Sep-11	.	0	0	21-Feb-11	86	21-Feb-11	0	21-Feb-11	14.4	38	21-Feb-11	0	21-Feb-11	0	22-Feb-11	.		22-Feb-11	9			22-Feb-11		.				.		.
0	1	15006	26	2	.	2	0	1	0	1	1	0	1	0	1	15-Jan-11	.	22-Oct-11	.	0	0	16-Jun-11	96	16-Jun-11	0	16-Jun-11	10.8	36	16-Jun-11	0	16-Jun-11	0	16-Jun-11	.		16-Jun-11	22			16-Jun-11	30	18-Jul-11	26			.		18-Aug-11	31
1	0	15160	33	2	.	2	0	3	1	1	0	1	1	0	0	01-Aug-11	.	8-May-12	.	0	0	.		.	0	.	12.2	34	.	0	28-Sep-11	0	28-Sep-11	.		28-Sep-11	8			.		28-Oct-11	12			.		28-Nov-11	17
0	0	15190	32	2	.	2	0	4	0	2	2	0	2	0	2	09-Dec-10	.	11-Sep-11	.	0	0	.		.	0	.	12.8	39	.	0	10-May-11	0	09-May-11	.		09-May-11	22			9-May-11	30	09-Jun-11	26			.		9-Jul-11	30
1	1	1520	18	1	.	2	0	2	1	0	0	0	0	0	0	13-Sep-12	.	20-Jun-13	.	0	0	.	78	.		.			.	0	07-Dec-12	0	07-Dec-12	.		7-Dec-12	12			.		07-Jan-13	16			.		14-Feb-13	22
1	0	15214	16	1	.	1	0	3	1	0	0	0	0	0	0	24-Nov-10	.	1-Sep-11	14-Jul-11	0	0	09-May-11		.	1	09-Feb-11	11.2	34	09-Feb-11	0	09-Feb-11	0	08-Feb-11	.		08-Feb-11	10			.		08-Mar-11	15			.		8-Apr-11	19
0	1	15243	24	2	.	2	3	3	1	1	1	0	1	0	1	20-Jun-11	.	27-Mar-12	.	0	0	.	89	.	0	.			.	0	23-Jan-12	0	18-Jan-12	.		18-Jan-12	30			.		15-Feb-12	34			.		29-Feb-12	36
0	1	15268	25	2	.	2	0	3	1	2	2	0	2	0	2	17-Nov-11	.	24-Aug-12	.	0	0	26-Mar-12	80	26-Mar-12	1	26-Mar-12	10.2	34	26-Mar-12	0	27 ma 2012	0	27-Mar-12	.		27-Mar-12	18			.		27-Apr-12	22			.		28-May-12	26
1	1	15347	22	2	.	2	0	1	1	1	1	0	1	0	1	25-Dec-09	.	01-Aug-10	.	0	0	.	82	.	0	.	11.8	38	03-Sep-10	0	09-Mar-10	0	08-Mar-10	.		8-Mar-10	11			.		08-Apr-10	16			.		10-May-10	20
1	0	15353	17	1	.	2	0	3	0	0	0	0	0	0	0	12-Apr-10	.	19-Jan-11	.	0	0	02-Jul-10		.	1	02-Jul-10	12.2	37	02-Jul-10	0	02-Jul-10	0	30-Jun-10	.		30-Jun-10	11			.		04-Aug-10	12			.		17-Sep-10	18
0	1	15357	24	2	.	2	0	3	1	3	3	0	3	0	2	16-Aug-10	.	23-May-11	.	0	0	.	80	.	0	16-Dec-10	11.1	37	16-Dec-10	0	16-Dec-10	0	16-Dec-10	.		17-Dec-10	17			17-Dec-10	30	21-Jan-11	22			.		24-Feb-11	27
0	1	15390	20	2	.	2	0	4	1	0	0	0	0	0	0	25-Aug-11	.	02-Jun-12	.			.	84	03-Jan-12		.			.	0	05-Jan-12	0	04-Jan-12	.		4-Jan-12	18			04-Jan-12	30	04-Feb-12	23			.		05-Mar-12	27
1	1	15394	29	2	.	2	0	4	1	2	2	0	2	0	2	12-Nov-09	.	19-Aug-10	.	0	0	.	999	.		.	11.7	39	11-Feb-10	0	11-Feb-10	0	12-Feb-10	.		12-Feb-10	12			.		15-Mar-10	17			.		15-Apr-10	22
1	1	1545	21	2	.	1	0	4	0	0	0	0	0	0	0	03-Aug-10	.	10-May-11	.	3	0	16-Sep-10	999	16-Sep-10	0	16-Sep-10	12	40	16-Sep-10	0	16-Sep-10	0	17-Sep-10	.		17-Sep-10	6			.		.				.		.
1	0	15470	30	2	.	2	0	3	1	3	1	0	1	2	1	20-Sep-11	.	27-Jun-12	.	0	0	.		.	1	.	12		.	0	23-Jan-12	0	18-Nov-11	.		18-Nov-11	8			.		19-Jan-12	12			.		21-Jan-12	17
1	1	15553	27	2	.	2	0	3	1	5	3	2	5	0	3	.	.	3-Jan-13	03-Jan-13	0	0	.		.	1	26-Apr-12	10.8	36	26-Apr-12	0	26-Apr-12	0	27-Apr-12	.		30-Apr-12	4			.		04-Jun-12	8			.		05-Jul-12	12
1	1	15592	22	2	.	2	0	2	1	1	1	0	1	0	1	25-Dec-11	.	02-Oct-12	.			.		.		.			.	0	09-Feb-12	0	09-Feb-12	.		9-Feb-12	7			.		.				.		.
0	0	15648	34	2	.	2	4	2	1	5	2	0	2	2	3	28-Oct-11	.	4-Aug-12	.			.		.		.			.		.	0	27-Feb-12	.		27-Feb-12	17			.		.				.		.
1	0	1568	27	2	.	2	0	1	1	4	4	0	4	0	4	10-Aug-10	.	17-May-11	.	0	0	.		.	1	.	10.2	32	.	0	21-Oct-10	0	20-Oct-10	.		20-Oct-10	10			20-Oct-10	30	20-Nov-10	14			20-Nov-10	30	17-Dec-10	18
0	0	15732	41	2	.	3	0	3	2	4	4	0	4	0	4	18-Nov-10	.	25-Aug-11	.	0	0	02-Apr-11		.	1	02-Apr-11	11.5	35	02-Apr-11	0	02-Apr-11	0	24-Mar-11	.		24-Mar-11	17			.		25-Apr-11	22			.		25-May-11	26
0	0	15745	20	2	.	3	0	2	1	0	0	0	0	0	0	.	.	7-Dec-12	7-Dec-12	1	0	.		.	0	.	11.5	35	.	0	31-Jul-12	0	21-Jun-12	18-Jun-12	15	21-Jun-12	15			.		23-Jul-12	20			.		23-Aug-12	25
0	1	1575	31	2	.	2	3	4	1	1	1	0	1	0	1	10-Jan-12	.	17-Oct-12	.	0	0	.	88	.		.			.	0	23-Jun-12	0	27-Jun-12	.		27-Jun-12	23			27-Jun-12	30	04-Aug-12	29			.		07-Sep-12	33
0	0	15826	20	2	.	3	0	1		1	1	0	1	0	1	23-Dec-09	.	30-Sep-10	.	0	0	.		.		.	11.8	36	09-Jun-10	0	09-Jun-10	0	08-Jul-10	.		08-Jul-10	28			8-Jul-10	30	23-Jul-10	30			23-Jul-10	30	7-Aug-10	32
1	0	15845	23	2	.	3	0	3	1	1	1	0	1	0	1	30-Nov-11	.	7-Sep-12	.	0	0	.		.	1	.	11.8	36	.	0	08-Jan-12	0	09-Jan-12	.		09-Jan-12	5			.		09-Feb-12	10			.		9-Mar-12	14
0	0	15883	20	2	.	2	0	3	1	2	2	0	2	0	2	08-Oct-11	.	15-Jul-12	.	0	0	.		.	1	.	11.8		.	0	06-Mar-12	0	28-Feb-12	.		28-Feb-12	20			.		10-Apr-12	26			10-Apr-12	30	17-Apr-12	27
1	0	1591	17	1	.	1	0	3	1	1	1	0	1	0	1	14-Dec-11	.	21-Sep-12	.	0	0	.		.	1	.	12.5	37	.	0	14-Mar-12	0	.	.		14-Mar-12	12			14-Mar-12	30	13-Apr-12	17			13-Apr-12	30	14-May-12	21
1	1	15914	24	2	.	2	0	7	1	5	4	0	4	1	4	25-Jul-10	.	02-May-11	.	0	0	.	999	.	0	07-Oct-10	11.1	37	07-Oct-10	0	07-Oct-10	0	07-Oct-10	.		7-Oct-10	10			.		08-Nov-10	15			.		09-Dec-10	20
0	1	1603	17	1	.	2	0	7	0	1	0	0	0	1	0	14-Mar-10	.	21-Dec-10	.	0	0	.	82	.	0	20-Jul-10	10.2	34	21-Jul-10	0	21-Jul-10	0	21-Jul-10	.		20-Jul-10	18			20-Jul-10	30	21-Aug-10	23			.		28-Sep-10	28
1	1	16053	24	2	31-Aug-85	3	0			3	3	0	3	1	2	03-Dec-09	.	10-Sep-10	.	0	0	.	80	.		.			.	0	02-Feb-10	0	03-Feb-10	.		3-Feb-10	8			.		09-Mar-10	14			.		09-Apr-10	19
0	0	16059	17	1	.	1	0	4	1	0	0	0	0	0	0	25-Aug-10	.	1-Jun-11	.	0	0	.		.	1	21-Dec-10	10.5	32	21-Dec-10	0	21-Dec-10	0	20-Dec-10	.		20-Dec-10	16			20-Dec-10	30	20-Jan-11	21			20-Jan-11	30	21-Feb-11	25
1	0	16193	26	2	.	2	1	4	1	2	1	0	1	1	1	25-Apr-10	.	2-Feb-11	.	0	0	02-Jul-10		.	0	02-Jul-10	13.2	40	02-Jul-10	0	02-Jul-10	0	01-Jul-10	.		01-Jul-10	9			.		04-Aug-10	14			04-Aug-10	30	3-Sep-10	19
1	1	16262	24	2	.	3	0	3	1	1	1	0	1	0	1	13-May-10	.	20-Feb-11	.	0	0	.	82	.	0	.	12	40	04-Aug-10	0	05-Aug-10	0	04-Aug-10	.		4-Aug-10	12			.		06-Sep-10	16			06-Sep-10	30	07-Oct-10	21
0	0	16292	18	1	.	2	0	3	1	1	1	0	1	0	1	18-Mar-10	.	25-Dec-10	.	0	0	.		.	1	.	12.5	38	24-Jul-10	0	24-Jul-10	0	23-Jul-10	.		23-Jul-10	18			23-Jul-10	30	23-Aug-10	22			23-Aug-10	30	27-Sep-10	27
1	0	16354	32	2	.	2	0	4	2	4	3	0	3	1	3	19-Dec-11	.	26-Sep-12	.	1	0	.		.	1	.	11.5	36	.	0	.	0	.	.		14-Mar-12	12			.		30-May-12	23			.		.
1	1	1639	35	2	.	2	0	3	1	3	4	0	4	0	4	30-Apr-11	.	07-Feb-12	.	0	0	18-Jul-11	88	18-Jul-11	1	18-Jul-11	10.8	36	18-Jul-11	0	18-Jul-11	0	18-Jul-11	.		18-Jul-11	11			.		18-Aug-11	19			.		19-Sep-11	20
0	0	16454	24	2	.	1	0	4	1	1	1	0	1	0	1	22-Dec-11	.	29-Oct-12	29-Oct-12	0	0	.		.	0	.	9.5		.	0	11-May-12	0	10-May-12	.		10-May-12	19	19		10-May-12	30	08-Jun-12	23	23		.		11-Jul-12	28
0	1	16463	20	2	.	2	0	4	1	1	1	0	1	0	1	06-Nov-09	.	13-Aug-10	.	0	0	.	78	.	0	11-May-10	9.6	32	11-May-10	0	11-May-10	0	17-May-11	.		17-May-10	27			17-May-10	30	21-Jun-10	33			21-Jun-10	30	05-Jul-10	35
0	1	16521	22	2	.	3	0	3	1	1	1	0	1	0	1	20-Nov-11	.	27-Aug-12	.			.		.		.			.	0	30-Apr-12	0	03-May-12	.		3-May-12	22			03-May-12	30	04-Jun-12	26			.		04-Jul-12	33
1	0	16569	21	2	.	2	0	3	1	2	2	0	2	0	2	25-Mar-10	.	1-Jan-11	.	0	0	.		.		.	11.2	32	25-May-10	0	25-May-10	0	18-May-10	.		18-May-10	7			.		18-Jun-10	12			18-Jun-10	30	19-Jul-10	16
1	1	16574	26	2	.	2	0			1	1	0	1	0	1	23-Jun-11	.	02-Apr-12	.	0	0	17-Sep-11	82	17-Sep-11	0	17-Sep-11	11.1	37	17-Sep-11	0	17-Sep-11	0	17-Sep-11	.		19-Sep-11	11			19-Sep-11	30	21-Oct-11	15			21-Oct-11	30	23-Nov-11	22
0	1	16649	24	2	.	3	0	3	1	3	3	0	3	0	3	08-Feb-10	.	15-Nov-10	.	0	0	.	85	.	0	.	11.7	39	27-Jul-10	0	27-Jul-10	0	27-Jul-10	.		3-Aug-10	24			03-Aug-10	30	06-Sep-10	29			.		27-Sep-10	33
1	1	16660	20	2	.	3	0			1	1	0	1	0	1	25-Mar-10	.	01-Jan-11	.	0	0	.	95	.	0	10-Jun-10	13.8	46	10-Jun-10	0	10-Jun-10	0	10-Jun-10	.		10-Jun-10	11			.		08-Jul-10	16			08-Jul-10	30	12-Aug-10	20
0	0	16809	19	1	.	2	0	2	1	1	1	0	1	0	1	24-Mar-10	.	31-Dec-10	.	0	0	15-Jul-10		.	1	15-Jul-10	10.5	32	15-Jul-10	0	15-Jul-10	0	14-Jul-10	.		14-Jul-10	16			14-Jul-10	30	16-Aug-10	20			16-Aug-10	30	23-Sep-10	26
0	1	16831	34	2	.	3	0	2	1	2	2	0	2	0	2	20-Apr-11	.	27-Jan-12	.	0	0	27-Sep-11	82	27-Sep-11	0	27-Sep-11	10.2	34	27-Sep-11	0	27-Sep-11	0	27-Sep-11	.		27-Sep-11	23			27-Sep-11	30	28-Oct-11	27			.		28-Nov-11	32
0	1	16844	24	2	.	2	0	3	1	1	1	0	1	0	1	11-May-10	.	18-Feb-11	.	0	0	.	77	.		.			.	0	13-Aug-10	0	13-Aug-10	.		17-Aug-10	14			.		17-Sep-10	19			.		18-Oct-10	23
1	1	16918	19	1	.	2	0	6	1	0	0	0	0	0	0	02-Mar-10	.	09-Dec-10	.	0	0	.	90	.	0	.	12.3	41	30-Apr-10	0	30-Apr-10	0	03-May-10	.		3-May-10	8	6		.		03-Jun-10	10	10		.		09-Jul-10	15
0	1	17012	35	2	.	2	0	2	1	4	4	0	4	0	4	15-Jun-12	.	22-Mar-13	.	0	0	.	80	.	0	.			.	0	21-Nov-12	0	21-Nov-12	26-Nov-12	23	21-Nov-12	22			21-Nov-12	30	26-Dec-12	27			26-Dec-12	30	29-Jan-13	32
0	0	17045	23	2	.	3	0	2	1	0	0	0	0	0	0	04-Jan-11	.	11-Oct-11	.	0	0	25-May-11		.	1	25-May-11	11.5	35	25-May-11	0	25-May-11	0	23-May-11	.		23-May-11	21		21	23-May-11	30	04-Jul-11	26	26		04-Jul-11	30	4-Aug-11	30
1	1	17087	31	2	.	2	0			4	4	0	4	0	3	02-Jun-10	.	09-Mar-11	.	0	0	.		.		.			.	0	19-Aug-10	0	19-Aug-10	.		19-Aug-10	11			.		17-Sep-10	16			17-Sep-10	30	18-Oct-10	20
1	1	1714	34	2	.	2	0	4	1	7	6	0	6	1	6	13-Jun-10	.	20-Mar-11	.	0	0	.	82	.	0	.	13.5		18-Aug-10	0	18-Aug-10	0	18-Aug-10	.		18-Aug-10	10			.		.				.		.
0	1	17142	22	2	.	3	0	2	1	3	3	0	3	0	3	07-May-10	.	14-Feb-11	.	0	0	.	86	07-Dec-10	0	07-Dec-10	10.5	35	07-Dec-10	0	07-Dec-10	0	07-Dec-10	.		7-Dec-10	30			07-Dec-10	30	21-Dec-10	33			.		18-Jan-11	37
1	1	1716	34	2	.	3	0	1	1	4	3	0	3	1	3	13-May-10	.	20-Feb-11	.	0	0	.	82	.		.			.	0	10-Aug-10	0	10-Aug-10	.		10-Aug-10	12			.		10-Sep-10	18			.		12-Oct-10	22
0	1	17172	20	2	.	2	0	2	1	2	2	0	2	0	2	20-Nov-09	.	27-Aug-10	.	0	0	.	86	20-Apr-10	1	20-Apr-10	9.9	33	20-Apr-10	0	20-Apr-10	0	20-Apr-10	.		20-Apr-10	22			20-Apr-10	30	21-May-10	27			21-May-10	30	22-Jun-10	31
1	0	17193	30	2	.	2	0	4	1	1	1	0	1	0	1	15-Mar-11	.	22-Dec-11	.	0	0	20-Jun-11		.	1	20-Jun-11	12.2	37	20-Jun-11	0	20-Jun-11	0	13-Jun-11	.		13-Jun-11	12			.		13-Jul-11	17			13-Jul-11	30	12-Aug-11	21
0	1	17198	24	2	.	2	0	2	1	3	3	0	3	0	1	14-Nov-09	.	21-Aug-10	.	0	0	.	70	02-Jul-10	0	02-Jul-10	10.5	35	02-Jul-10	0	02-Jul-10	0	05-Jul-10	.		5-Jul-10	33			05-Jul-10	30	19-Jul-10	35			.		06-Aug-10	37
1	1	1733	32	2	.	2	3	1	1	3	3	0	3	0	3	21-Jul-11	.	28-Apr-12	.			.	82	24-Sep-11		.			.	0	24-Sep-11	0	24-Sep-11	.		24-Sep-11	10			.		29-Oct-11	15			.		25-Nov-11	20
0	1	17368	27	2	.	3	0	3	1	5	5	0	5	0	5	21-Jun-12	.	28-Mar-13	.	0	0	.	72	.		.			.	0	19-Nov-12	0	20-Nov-12	.		20-Nov-12	21			20-Nov-12	30	20-Dec-12	25			.		22-Jan-13	30
0	1	17391	17	1	.	2	0	3	0	0	0	0	0	0	0	23-Oct-10	.	30-Jul-11	.	0	0	.	88	.	1	01-Mar-11	10.2	34	01-Mar-11	0	01-Mar-11	0	01-Mar-11	.		3-Mar-11	18			03-Mar-11	30	11-Apr-11	24			11-Apr-11	30	01-Jun-11	32
1	0	17412	29	2	.	2	0	4	1	2	2	0	2	0	2	22-Nov-09	.	29-Aug-10	.	0	0	.		.	0	08-Mar-10	11.5	35	08-Mar-10	0	08-Mar-10		09-Feb-10	.		09-Feb-10	11			.		08-Mar-10	15			.		.
1	1	17455	29	2	.	2	0	3	1	2	2	0	2	0	2	21-Aug-11	.	28-May-12	.	0	0	10-Nov-11	80	10-Nov-11		.			.	0	10-Nov-11	0	10-Nov-11	.		10-Nov-11	11			.		12-Dec-11	16			.		16-Jan-12	21
0	1	1746	33	2	.	2	0			4	3	0	3	1	2	22-Apr-11	.	29-Jan-12	.	0	0	17-Aug-11	90	16-Aug-11	0	17-Aug-11	11.1	37	17-Aug-11	0	16-Aug-11	0	16-Aug-11	.		16-Aug-11	17			16-Aug-11	30	16-Sep-11	21			.		18-Oct-11	25
0	0	1750	28	2	.	2	0	3	1	4	4	0	4	0	4	14-Jun-10	.	2-Mar-11	.	0	0	.		.		.	11.5	35	25-Nov-10	0	25-Nov-10	0	25-Nov-10	.		25-Nov-10	23			25-Nov-10	30	27-Nov-10	24			.		22-Dec-10	27
1	1	1759	17	1	.	2	0	3	1	0	0	0	0	0	0	28-May-12	.	05-Mar-13	.	0	0	.	76	.		.			.	0	27-Jun-12	0	28-Jun-12	.		28-Jun-12	4			.		03-Sep-12	13			.		10-Oct-12	19
1	0	17656	34	2	.	2	0	6	0	0	0	0	0	0	0	28-Aug-10	.	4-Jun-11	.	0	0	.		.	1	.	13.5	41	.	0	20-Nov-10	0	17-Nov-10	.		17-Nov-10	12			17-Nov-10	30	17-Dec-10	15			17-Dec-10	30	17-Jan-11	20
1	1	17666	25	2	.	3	0	3	1	2	2	0	2	0	2	01-Mar-12	.	08-Dec-12	.	0	0	29-May-12		.	1	28-May-12	12		28-May-12	0	29-May-12	0	29-May-12	.		29-May-12	12			.		28-Jun-12	16			.		30-Jul-12	22
1	0	17668	22	2	.	3	0	1	1	1	1	0	1	0	1	01-Dec-11	.	8-Sep-12	.	0	0	.		.	0	.	9.9	30	.	0	04-Feb-12	0	.	.		30-Jan-12	8			.		03-Feb-12	9			.		15-Mar-12	14
0	1	17680	30	2	.	3	0	2	1	2	2	0	2	0	2	23-Jul-10	.	30-Apr-11	.	0	0	16-Nov-10	86	16-Nov-10	0	16-Nov-10	11.7	39	16-Nov-10	0	16-Nov-10	0	16-Nov-10	16-Nov-10	17	16-Nov-10	16			16-Nov-10	30	16-Dec-10	21			16-Dec-10	30	18-Jan-11	25
1	1	177	18	1	.	2	0	4	0	1	0	0	0	1	0	24-Aug-10	.	31-May-11	.	0	0	.	86	.	0	13-Nov-10	11.4		13-Nov-10	0	13-Nov-10	0	12-Nov-10	.		12-Nov-10	10			23-Dec-10		14-Dec-10	16			15-Jan-11		10-Jan-11	21
1	0	17710	18	1	.	2	0	4	0	0	0	0	0	0	0	29-Nov-09	.	6-Sep-10	.	0	0	.		.	1	27-Feb-10	11.5	35	27-Feb-10	0	27-Feb-10	0	29-Jan-10	.		29-Jan-10	8			.		27-Feb-10	13			27-Feb-10	30	30-Mar-10	17
1	1	17751	32	2	.	2	0	2	1	2	2	0	2	0	2	01-Apr-12	.	08-Jan-13	.	0	0	22-May-12		.		.			.	0	22-May-12	0	23-May-12	.		23-May-12	7			.		26-Jun-12	11			.		26-Jul-12	16
1	0	1779	32	2	.	2	0	3	1	4	4	0	4	2	2	23-Aug-11	.	30-May-12	.	0	0	.		.		.	11		.	0	13-Oct-11	0	13-Oct-11	.		13-Oct-11	7			.		14-Nov-11	11			.		15-Dec-11	16
0	0	1781	25	2	.	3	0	4	1	1	1	0	1	0	1	01-May-09	.	8-Feb-10	.			.		.		.			.		.	0	06-Jan-10	.		06-Jan-10	35			6-Jan-10	30	.				.		.
1	1	17835	19	1	.	3	0	2	1	0	0	0	0	0	0	05-Nov-09	.	12-Aug-10	.	0	0	.	83	.	0	20-Jan-10	11.1	37	20-Jan-10	0	20-Jan-10	0	20-Jan-10	.		20-Jan-10	11			.		22-Feb-10	15			.		22-Mar-10	20
0	1	17851	36	2	.	2	0	3	1	3	3	0	3	0	3	17-Apr-12	.	24-Jan-13	.	0	0	.	76	.		.			.	0	03-Aug-12	0	06-Aug-12	.		6-Aug-12	15			.		12-Oct-12	25			12-Oct-12	30	12-Nov-12	29
0	1	17854	26	2	.	2	0	3	1	1	1	0	1	0	1	14-Oct-11	.	21-Jul-12	.	0	0	.	80	.		.			.	0	16-Mar-12	0	19-Mar-12	.		19-Mar-12	22			19-Mar-12	30	19-Apr-12	26			.		22-May-12	32
1	1	17896	17	1	.	3	0	3	1	2	1	0	1	1	1	09-Sep-10	.	16-Jun-11	.			.		.		.			.		.	0	05-Nov-10	.		5-Nov-10	7			.		06-Dec-10	12			06-Dec-10	30	06-Jan-11	18
0	0	179	17	1	.	2	0	2	0	0	0	0	0	0	0	25-Aug-09	.	1-Jun-10	.	0	0	.		.		.	11.2	34	14-Apr-10	0	14-Apr-10	0	13-Apr-10	.		13-Apr-10	33			.		.				.		.
0	1	17965	35	2	.	2	0	1	1	3	3	0	3	0	3	07-May-09	.	14-Feb-10	.	0	0	.	82	.	1	05-Jan-10	11.7	39	05-Jan-10	0	05-Jan-10	0	05-Jan-10	.		5-Jan-10	35			.		.				.		.
1	0	1801	17	1	.	2	0	4	1	0	0	0	0	0	0	06-Jun-11	.	13-Mar-12	.			.		.		.			.	0	10-Aug-11	0	10-Aug-11	.		10-Aug-11	9			.		10-Sep-11	13			.		12-Oct-11	18
0	1	1805	27	2	.	2	0			1	1	0	1	0	1	12-Dec-10	.	19-Sep-11	.	0	0	03-Sep-11	88	03-Sep-11	0	03-Sep-11	11.1	37	03-Sep-11	0	05-Sep-11	0	05-Sep-11	.		5-Sep-11	38			05-Sep-11	30	.				.		.
1	0	1813	24	2	.	2	0	4	1	0	0	0	0	0	0	14-Nov-10	.	21-Aug-11	.	0	0	.		.	1	.	12.5	38	.	0	07-Jan-11	0	07-Jan-11	.		07-Jan-11	7			.		08-Feb-11	12			08-Feb-11	30	14-Mar-11	17
1	1	1815	19	1	.	2	0	3	1	1	1	0	1	0	1	27-Dec-11	.	03-Oct-12	.	0	0	.	75	24-Feb-12		.			.	0	24-Feb-12	0	24-Feb-12	.		24-Feb-12	8			.		26-Mar-12	12			.		07-May-12	18
1	1	18163	15	1	.	2	0	3	1	0	0	0	0	0	0	26-Jul-10	.	03-May-11	.	2	0	.	82	.	0	15-Sep-10	13.2		15-Sep-10	0	15-Sep-10	0	15-Sep-10	.		15-Sep-10	7			15-Sep-10	30	15-Oct-10	11			.		15-Nov-10	15
0	0	18320	21	2	.	2	0	3	1	1	1	0	1	0	1	01-Aug-11	.	8-May-12	.	2	0	.		.	0	.	11.5		19-Apr-12	0	19-Apr-12	0	17-Apr-12	.		17-Apr-12	36			.		24-Apr-12	37			.		2-May-12	39
1	1	18459	24	2	.	2	0	2	1	1	1	0	1	0	1	16-Apr-10	.	23-Jan-11	.	0	0	.	86	.	0	13-Jul-10	12	40	13-Jul-10	0	13-Jul-10	0	13-Jul-10	.		13-Jul-10	12			.		13-Aug-10	17			.		13-Sep-10	22
0	0	18474	17	1	.	3	0	1	1	1	1	0	1	0	1	06-Feb-10	.	13-Nov-10	.	0	0	.		.	1	.	11.8	36	.	0	18-Oct-10	0	18-Oct-10	.		18-Oct-10	36			18-Oct-10	30	.				.		.
1	1	18517	21	2	.	2	0									20-Dec-10	.	27-Sep-11	.	0	0	.	89	.	0	03-Mar-11	11.4	38	03-Mar-11	0	02-Mar-11	0	02-Mar-11	.		7-Mar-11	10			07-Mar-11	30	27-Apr-11	18			27-Apr-11	30	02-Jun-11	24
1	0	18562	30	2	.	3	0	2	2	4	3	0	3	1	2	28-Jan-11	.	4-Nov-11	.	0	0	.		.	0	.	10.8	33	.	0	12-Apr-11	0	11-Apr-11	.		11-Apr-11	10			.		11-May-11	15			.		13-Jun-11	19
1	0	18564	29	2	.	2	0	6	1	1	1	0	1	0	1	28-Jul-11	.	4-May-12	.	0	0	24-Sep-11		.	1	24-Sep-11	9.9	30	24-Sep-11	0	23-Sep-11	0	23-Sep-11	.		23-Sep-11	7			.		.				.		.
1	1	18622	18	1	.	2	0	3	1	0	0	0	0	0	0	09-Feb-11	.	16-Nov-11	.	0	0	.	89	.	0	25-Apr-11	10.8	36	25-Apr-11	0	25-Apr-11	0	25-Apr-11	.		25-Apr-11	11			25-Apr-11	30	15-Jun-11	18			.		15-Jul-11	22
0	0	18722	27	2	.	2	0	4	1	1	1	0	1	0	1	02-Jul-10	.	9-Apr-11	.	0	0	.		.		.	11.9	27	.	0	23-Dec-10	0	23-Nov-10	.		23-Nov-10	20			23-Nov-10	30	18-Jan-11	28			18-Jan-11	30	18-Feb-11	33
0	1	1877	30	2	.	2	0			2	2	0	2	0	2	28-Feb-11	.	07-Dec-11	.	0	0	05-Jul-11	92	05-Jul-11	0	06-Jul-11	11.1	37	05-Jul-11	0	05-Jul-11	0	06-Jul-11	.		6-Jul-11	18			06-Jul-11	30	08-Aug-11	23			.		09-Sep-11	27
0	1	18868	19	1	.	2	3	3	0	0	0	0	0	0	0	16-Nov-11	.	23-Aug-12	.			.		.	1	.			.	1	16-Apr-12	0	16-Apr-12	.		16-Apr-12	22			16-Apr-12	30	16-May-12	26			.		18-Jun-12	30
0	0	1887	23	2	.	2	0	4	1	0	0	0	0	0	0	15-Sep-09	.	22-Jun-10	.			.		.		.			.		.		09-Feb-10	.		09-Feb-10	20			.						.		.
1	0	1891	17	1	.	3	0	2	1	0	0	0	0	0	0	19-Feb-11	.	26-Nov-11	.	1	0	.		.	0	.	11.5	34	.	0	16-May-11	0	12-May-11	.		12-May-11	11			.		13-Jun-11	16			.		13-Jul-11	20
0	1	19042	28	2	.	2	0	4	1	1	1	0	1	0	1	10-Apr-10	.	17-Jan-11	.	0	0	.	85	.	0	21-Sep-10	11.7	39	21-Sep-10	0	21-Sep-10	0	20-Sep-10	.		17-Aug-10	19			17-Aug-10	30	21-Sep-10	23			21-Sep-10	30	.
0	1	1907	22	2	.	3	0	2	1	1	1	0	1	0	1	.	.	25-Apr-11	25-Apr-11	0	0	.		.	0	.	11.1		25-Apr-11	0	09-Nov-10	0	09-Nov-10	.		9-Nov-10	15	15		.		11-Dec-10	20			11-Dec-10	30	11-Jan-11	25
0	1	19089	16	1	.	2	0			0	0	0	0	0	0	09-Jun-10	.	16-Mar-11	.			.	85	18-Oct-10		.			.	0	18-Oct-10	0	18-Oct-10	.		18-Oct-10	19			18-Oct-10	30	18-Nov-10	23			.		20-Dec-10	27
0	0	19114	18	1	.	2	3	4	1	0	0	0	0	0	0	02-Oct-11	.	9-Jul-12	.	0	0	.		.	0	12-Apr-12	11.8		12-Apr-12	0	12-Apr-12	0	14-Mar-12	.		14-Mar-12	23			14-Mar-12	30	13-Apr-12	27			.		11-May-12	31
1	0	19122	14	0	.	3	3	2	0	0	0	0	0	0	0	05-Mar-12	.	12-Dec-12	.	0	0	.		.	1	.	9.2	28	.	0	30-May-12	0	21-May-12	.		21-May-12	10			.		05-Jul-12	17			.		6-Aug-12	21
1	1	19136	24	2	.	2	0	4	0	2	1	0	1	1	1	11-Nov-10	.	17-Aug-11	.	0	0	.	95	.		.			.	0	20-Jan-11	0	20-Jan-11	.		20-Jan-11	10			20-Jan-11	30	21-Feb-11	15			21-Feb-11	30	23-Mar-11	20
0	0	19142	13	0	.	2	0	3	0	0	0	0	0	0	0	10-May-10	.	17-Feb-11	.	2	0	.		.	1	.	10.8	33	.	0	24-Sep-10	0	17-Aug-10	.		17-Aug-10	14			17-Aug-10	30	18-Sep-10	19			18-Sep-10	30	18-Oct-10	23
0	0	19196	26	2	.	3	0	4	1	2	2	0	2	0	2	08-Oct-09	.	15-Jul-10	.	0	0	.		.	1	11-Feb-10	11.5	35	11-Feb-10	0	11-Feb-10	0	11-Feb-10	.		11-Feb-10	18			.		11-Mar-10	21			.		22-Apr-10	27
1	0	19268	30	2	.	3	0	2		2	2	0	2	0	2	15-May-10	.	12-Feb-11	.	0	0	.		.	1	.	9.9	30	.	0	08-Jul-10	0	17-Jul-10	.		07-Jul-10	8			.		07-Aug-10	12			.		7-Sep-10	16
0	1	19370	34	2	.	2	0	3	2	5	4	0	4	1	4	04-May-12	.	11-Feb-13	.	0	0	.	86	.	1	.	11.1	37	22-Aug-12	0	22-Aug-12	0	22-Aug-12	.		22-Aug-12	15			.		24-Sep-12	20			.		30-Oct-12	26
0	1	19374	32	2	.	2	3	3	1	3	3	0	3	0	3	10-Aug-11	.	17-May-12	.			.	85	17-Jan-12		.			.	0	16-Jan-12	0	13-Jan-12	.		13-Jan-12	22			.		16-Feb-12	28			.		14-Mar-12	32
0	1	19391	22	2	.	3	0	3	1	3	2	0	2	1	2	16-Nov-09	.	23-Aug-10	.	0	0	.	82	.	0	20-Apr-10	9.6	32	20-Apr-10	0	20-Apr-10	0	20-Apr-10	.		20-Apr-10	22			20-Apr-10	30	20-May-10	26			20-May-10	30	21-Jun-10	30
1	0	19542	23	2	.	2	0	4	1	2	2	0	2	0	2	28-Jul-10	.	3-May-11	.	0	0	.		.	0	.	11.5	35	.	0	26-Oct-10	0	25-Oct-10	.		25-Oct-10	12			25-Oct-10	30	07-Jan-11	23			07-Jan-11	30	.
1	0	19566	16	1	.	2	0	3	1	0	0	0	0	0	0	06-Feb-11	.	13-Nov-11	.	0	0	.		.	1	.	11.8	36	.	0	30-Apr-11	0	30-Apr-11	.		03-May-11	12			.		04-Jun-11	16			.		4-Jul-11	21
0	1	19658	33	2	.	2	0			4	4	0	4	1	3	23-Dec-09	.	29-Sep-10	.	0	0	.		.		.			.	0	02-Aug-10	0	02-Aug-10	.		2-Aug-10	31			02-Aug-10	30	17-Aug-10	34			.		02-Sep-10	36
1	1	19745b	21	2	.	2	0	4	1	2	1	0	1	1	1	16-Sep-11	.	23-Jun-12	.			.		.		.			.	0	29-Nov-11	0	29-Nov-11	.		29-Nov-11	10			.		28-Dec-11	14			.		02-Feb-12	19
0	0	19745o	19	1	.	2	0	4	1	0	0	0	0	0	0	16-Feb-12	.	23-Nov-12	.			.		.		.			.		.	0	05-Jul-12	.		05-Jul-12	20			5-Jul-12	30	15-Aug-12	25			.		11-Oct-12	34
0	0	19776	33	2	.	2	0	3	1	2	2	0	2	0	2	05-Oct-09	.	12-Jul-10	.	0	0	.		.	1	15-Mar-10		34	15-Mar-10	0	15-Mar-10	0	17-Mar-10	.		15-Mar-10	23			.		16-Apr-10	27			16-Apr-10	30	18-May-10	32
0	0	19785	17	1	.	3	3	2	1	0	0	0	0	0	0	10-Jul-12	.	17-Apr-13	.	0	0	.		.	0	.	10.6	32	.	0	17-Dec-12	0	27-Nov-12	27-Dec-12	19	27-Nov-12	20			27-Nov-12	30	28-Dec-12	20			28-Dec-12	30	26-Jan-13	28
1	0	19817	32	2	.	2	0	5	1	1	1	0	1	0	1	29-Oct-10	.	25-Aug-11	.	1	0	.		.	1	11-Jan-11	10.2	31	11-Jan-11	0	11-Jan-11	0	11-Jan-11	.		11-Jan-11	9			.		11-Feb-11	15			11-Feb-11	30	11-Mar-11	19
0	1	19900	24	2	.	2	0	3	1	2	2	0	2	0	2	17-May-12	.	24-Feb-13	.	2	0	25-Nov-12	80	25-Nov-12	0	25-Nov-12			.	0	23-Oct-12	0	23-Oct-12	.		23-Oct-12	22			23-Oct-12	30	23-Nov-12	26			.		21-Dec-12	30
1	0	19904	28	2	.	2	0	1	2	2	2	0	2	0	2	10-Feb-11	.	16-Nov-11	.	0	0	.		.	0	.	11.5	36	.	0	06-May-11	0	05-May-11	.		05-May-11	11			.		07-Jun-11	16			.		7-Jul-11	21
1	1	19907	24	2	.	2	0	3	1	2	2	0	2	0	1	.	.	17-Jun-13	17-Jun-13	0	0	.	99	.	0	19-Nov-12	12	40	19-Nov-12	0	19-Nov-12	0	20-Nov-12	.		20-Nov-12	10	10		.		20-Dec-12	14	14		.		21-Jan-13	19
0	1	19947	22	2	.	2	0	2	1	1	1	0	1	0	1	20-Oct-09	.	27-Jul-10	.	0	0	.	77	.	0	21-Jan-10	11.1	37	21-Jan-10	0	21-Jan-10	0	21-Jan-10	.		21-Jan-10	13			.		22-Feb-10	18			.		25-Mar-10	23
0	1	19948	22	2	.	2	3	1	1	2	1	0	1	1	1	20-Sep-11	.	27-Jun-12	.			.	80	.	0	.			.	0	10-Jan-12	0	09-Jan-12	.		9-Jan-12	16			.		09-Feb-12	20			.		12-Mar-12	24
0	1	19965	25	2	.	2	0	2	1	0	0	0	0	0	0	.	.	17-Sep-12	17-Sep-12	1	0	.	88	.	1	21-Mar-12	12	40	21-Mar-12	0	21-Mar-12	0	26-Mar-12	.		26-Mar-12	15	15		.		26-Apr-12	19			.		28-May-12	23
1	1	19983	30	2	.	2	0	2	1	4	4	0	4	0	4	17-Nov-09	.	24-Aug-10	.	0	0	.		.	1	20-Jan-10	11.1	37	20-Jan-10	0	20-Jan-10	0	20-Jan-10	.		20-Jan-10	9			.		15-Feb-10	14	13		.		15-Mar-10	17
0	0	20013	29	2	.	3	0	2	1	3	3	0	3	0	3	06-Dec-11	.	13-Sep-12	.	0	0	.		.	1	.	9.9	30	.	0	19-Apr-12	0	18-Apr-12	.		18-Apr-12	18			18-Apr-12	30	.				.		.
0	1	20055	20	2	.	2	0	4	1	0	0	0	0	0	0	17-Dec-11	.	24-Sep-12	.	0	0	22-May-12		.		.			.	0	22-May-12	0	23-May-12	.		23-May-12	22			23-May-12	30	25-Jun-12	26			.		25-Jul-12	30
0	1	20228	22	2	.	3	0	3	0	0	0	0	0	0	0	20-Oct-09	.	27-Jul-10	.	0	0	.	85	.	0	07-Apr-10	11.7	39	07-Apr-10	0	07-Apr-10	0	07-Apr-10	.		7-Apr-10	24			07-Apr-10	30	07-May-10	28			07-May-10	30	07-Jun-10	32
0	1	20236	27	2	.	2	0			2	2	0	2	0	2	30-Jan-11	.	07-Nov-11	.	2	0	19-Sep-11	80	19-Aug-11	0	19-Sep-11	10.8	36	19-Sep-11	0	20-Sep-11	0	20-Sep-11	.		20-Sep-11	33			20-Sep-11	30	.				.		.
1	1	20264	18	1	.	2	0			1	1	0	1	0	1	27-Jun-10	.	04-Apr-11	.	0	0	.	82	02-Sep-10	1	02-Sep-10	12.9		02-Sep-10	0	02-Sep-10	0	01-Sep-10	.		1-Sep-10	9			.		05-Oct-10	15			.		04-Nov-10	19
1	1	2028	36	2	.	2	0	4	1	2	2	0	2	0	2	20-May-11	.	27-Feb-12	.			.	89	04-Sep-11		.			.	0	03-Aug-11	0	03-Aug-11	.		3-Aug-11	11			03-Aug-11	30	03-Sep-11	15			.		.
1	1	20289	20	2	.	2	0	4	1	0	0	0	0	0	0	15-Mar-12	.	22-Dec-12	.	0	0	29-May-12		.		.			.	0	29-May-12	0	29-May-12	.		29-May-12	10			29-May-12	30	28-Jun-12	14			.		30-Jul-12	18
1	1	20418	22	2	.	2	0	2	1	1	1	0	1	0	1	10-Nov-09	.	17-Aug-10	.	0	0	.	77	.	1	05-Jan-10	11.7	39	05-Jan-10	0	05-Jan-10	0	05-Jan-10	.		5-Jan-10	8			.		05-Feb-10	13			.		23-Apr-10	23
1	1	2044	20	2	.	2	0			0	0	0	0	0	0	02-Mar-11	.	09-Dec-11	.			.		.		.			.	0	05-May-11	0	05-May-11	.		5-May-11	9			.		06-Jun-11	14			.		06-Jul-11	18
1	1	20447	24	2	.	2	0	4	1	1	1	0	1	0	1	09-Jul-11	.	16-Apr-12	.	0	0	.	85	19-Sep-11	0	19-Sep-11	9.3		19-Sep-11	0	20-Sep-11	0	20-Sep-11	.		20-Sep-11	10			20-Sep-11	30	20-Oct-11	14			.		05-Dec-11	21
0	0	2046	17	1	.	2	0	3	1	0	0	0	0	0	0	12-Aug-10	.	19-May-11	.			.		.	0	.	12.5	38	.	0	.	0	10-Feb-11	.		10-Feb-11	24			10-Feb-11	30	11-Mar-11	30			.		26-Mar-11	32
0	1	2047	32	2	.	2	0	2	1	4	4	0	4	0	4	03-Aug-10	.	10-May-11	.	0	0	.	40	.	0	21-Jan-11	9.9	33	21-Jan-11	0	21-Jan-11	0	21-Jan-11	.		22-Jan-11	24			22-Jan-11	30	22-Feb-11	29			22-Feb-11	30	24-Mar-11	34
1	1	20477	20	2	.	3	0	3	1	1	1	0	1	0	1	12-Mar-10	.	18-Dec-10	.	0	0	.	80	.	0	14-Jun-10	12	40	14-Jun-10	0	14-Jun-10	0	12-Jun-10	.		12-Jun-10	12			.		09-Jul-10	17			.		.
1	0	2050	30	2	10-Dec-80	2	0	0	1	5	3	0	3	2	3	.	.	12-Feb-12	12-Feb-12	0	0	.		.	1	.	10.8		.	0	16-Aug-11	0	16-Aug-11	09-Nov-11	26	16-Aug-11	12		12	.		26-Sep-11	21		21	.		11-Nov-11	26
1	0	20512a	30	2	.	2	3	5	1	0	0	0	0	0	0	10-Jan-12	.	17-Oct-12	.	0	0	.		.	0	.	13.5	45	.	0	01-Mar-12	0	28-Feb-12	.		28-Feb-12	6			.		26-Mar-12	10			.		26-Apr-12	15
1	0	20512b	14	0	.	2	3	2	1	0	0	0	0	0	0	10-Dec-11	.	17-Sep-12	.	0	0	.		.	1	.	11.2	34	.	0	16-Mar-12	0	01-Mar-12	.		01-Mar-12	11			.		02-Apr-12	15			.		8-May-12	21
0	0	20543	24	2	.	2	0	4	1	2	2	0	2	0	2	13-Jun-09	.	20-Mar-10	.	0	0	.		.	1	16-Feb-10	11.5	35	16-Feb-10	0	16-Feb-10		09-Feb-10	.		09-Feb-10	34			.		16-Feb-10	35			.		23-Feb-10	36
1	1	20544	24	2	.	2	0	4	1	1	1	0	1	0	1	03-Jan-10	.	10-Oct-10	.	0	0	.	80	.	0	19-Mar-10	9.6		19-Mar-10	0	19-Mar-10	0	20-Mar-10	.		20-Mar-10	10			.		20-Apr-10	15			.		20-May-10	20
1	0	20568	24	2	.	2	0	2	1	2	2	0	2	0	2	05-Feb-10	.	12-Nov-10	.	0	0	.		.	1	.	10.8	33	.	0	.	0	13-Apr-10	.		13-Apr-10	9			.		14-May-10	14			14-May-10	30	14-Jun-10	18
0	1	20623	24	2	.	3	3	5	1	1	1	0	1	0	1	.	.	5-May-13	05-May-13			.	999	.		.			.	0	26-Dec-12	0	26-Dec-12	.		26-Dec-12	22			26-Dec-12	30	26-Jan-13	27			.		.
0	0	20630	16	1	.	3	0	3	0	0	0	0	0	0	0	23-Mar-11	.	30-Dec-11	.			.		.		.			.	0	08-Aug-11	0	08-Aug-11	.		08-Aug-11	19			8-Aug-11	30	09-Sep-11	24			.		10-Oct-11	28
1	1	20647	18	1	.	2	0			0	0	0	0	0	0	24-Jun-11	.	01-Apr-12	.			.	80	13-Sep-11		.			.	0	14-Sep-11	0	14-Sep-11	.		14-Sep-11	11			14-Sep-11	30	17-Oct-11	15			.		17-Nov-11	20
0	0	2066	22	2	.	1	0	2		2	2	0	2	0	2	04-Jan-10	.	11-Oct-10	.	0	0	.		.	0	.	12.5	38	.	0	20-Aug-10	0	04-Aug-10	.		04-Aug-10	30			4-Aug-10	30	20-Aug-10	32			20-Aug-10	30	9-Sep-10	35
1	1	20686	19	1	.	3	0	1	1	1	1	0	1	0	1	26-Nov-10	.	03-Sep-11	.	0	0	.	87	.	1	.	11.7	39	21-Feb-11	0	21-Feb-11	0	22-Feb-11	.		22-Feb-11	12			22-Feb-11	30	24-Mar-11	17			23-Mar-11	30	25-Apr-11	22
0	0	20687	33	2	.	3	0	1	1	4	4	0	4	0	4	25-Sep-09	.	2-Jul-10	.	0	0	.		.	1	.	12.8		.	0	11-Jan-10	0	08-Jan-10	.		08-Jan-10	14			8-Jan-10	30	16-Feb-10	20			.		19-Apr-10	29
0	0	20703	26	2	.	3	0	3	1	4	4	0	4	0	4	15-Oct-09	.	22-Jul-10	.	0	0	.		.	0	.	12.5	38	.	0	22-Jul-10	0	26-Jun-10	.		25-Jun-10	36		36	25-Jun-10	30	.				.		.
1	1	2071	35	2	.	2	0	2	1	4	3	0	3	1	3	13-Jul-11	.	20-Apr-12	.	0	0	.	90	.	0	.			.	0	05-Sep-11	0	05-Sep-11	.		5-Sep-11	8			.		12-Oct-11	13			.		16-Nov-11	18
1	0	20741	30	2	.	1	0	4	1	2	2	0	2	0	2	17-May-12	.	24-Feb-13	.	0	0	.		.	0	.	11.8	36	.	0	13-Jul-12	0	11-Jul-12	.		11-Jul-12	7			.		15-Aug-12	13			.		14-Sep-12	17
0	1	20753	28	2	.	2	0	4	1	0	0	0	0	0	0	22-Feb-12	.	29-Nov-12	.	0	0	06-Jun-12		.		.			.	0	06-Jun-12	0	07-Jun-12	.		7-Jun-12	14			.		09-Jul-12	19			.		09-Aug-12	23
0	0	20771	19	1	.	2	0	3	1	1	1	0	1	0	1	15-May-11	.	22-Feb-12	.			.		.		.			.	0	01-Sep-11	0	01-Sep-11	.		01-Sep-11	15			.		.				.		.
1	0	20803	30	2	.	2	0	4	1	3	3	0	3	0	3	28-Oct-09	.	4-Aug-10	.	0	0	.		.	1	07-Jan-10	11.5	35	07-Jan-10	0	07-Jan-10	0	04-Jan-10	.		04-Jan-10	9			.		04-Feb-10	13			.		3-Mar-10	17
1	1	20824	16	1	.	2	0	2	1	0	0	0	0	0	0	27-Jul-11	.	04-May-12	.	0	0	.	92	23-Sep-11	1	23-Sep-11	11.1	37	23-Sep-11	0	23-Sep-11	0	23-Sep-11	.		23-Sep-11	8			.		24-Oct-11	12			.		29-Nov-11	18
0	1	20857	37	2	.	3	0	2	1	5	5	0	5	0	5	.	.	24-Jul-10	.	0	0	.	86	.	0	29-May-10	10.5	35	29-May-10	0	29-May-10	0	31-May-10	.		31-May-10	32		32	31-May-10	30	.				.		.
0	0	2086	18	1	.	2	0	4	1	0	0	0	0	0	0	16-May-11	.	23-Feb-12	.	0	0	12-Oct-11		.	0	12-Oct-11	14.1	43	12-Oct-11	0	12-Sep-11	0	12-Sep-11	.		12-Sep-11	17			.		12-Oct-11	21			12-Oct-11	30	14-Nov-11	25
0	0	20892	25	2	.	2	0	3	1	2	2	0	2	0	2	06-Dec-10	.	13-Sep-11	.	0	0	.		.	1	.	9.9	30	.	0	16-Jun-11	0	06-Jun-11	.		06-Jun-11	26			.		08-Jul-11	30			08-Jul-11	30	2-Aug-11	34
1	1	20918	27	2	.	2	0	4	1	1	1	0	1	0	1	26-Sep-12	.	03-Jul-13	.	0	0	.	84	.	0	10-Dec-12	11.7	39	10-Dec-12	0	11-Dec-12	0	11-Dec-12	.		11-Dec-12	10			.		11-Jan-13	15			.		13-Feb-13	19
1	1	20941	41	2	.	3	0	1	1	8	8	0	8	0	8	02-Mar-12	.	09-Dec-12	.	0	0	10-May-12		.		.			.	0	10-May-12	0	14-May-12	.		14-May-12	10			.		14-Jun-12	14			.		16-Jul-12	20
1	0	20968	29	2	.	2	3	3	1	3	3	0	3	0	3	15-Mar-12	.	22-Dec-12	.	0	0	.		.	1	.	12.8	38	.	0	24-Apr-12	0	25-Apr-12	.		25-Apr-12	6			25-Apr-12	30	25-May-12	10			.		2-Jul-12	15
0	1	2098	30	2	.	2	3	1	1	5	5	0	5	0	5	24-Dec-11	.	01-Oct-12	.			.		.	0	.			.	0	18-Apr-12	0	18-Apr-12	.		18-Apr-12	16			18-Apr-12	30	19-May-12	21			19-May-12	30	19-Jun-12	25
0	1	20998	21	2	.	2	0	3	1	1	1	0	1	0	1	05-Dec-10	.	12-Sep-11	.	0	0	.	86	.	0	28-May-11	11.1	37	28-May-11	0	28-May-11	0	30-May-11	.		30-May-11	25			.		02-Jul-11	28			.		26-Jul-11	34
0	0	2102	15	1	.	3	0	3	1	0	0	0	0	0	0	18-May-10	.	25-Feb-11	.			.		.		.			.		.	0	06-Dec-10	.		06-Dec-10	25			.		.				.		.
0	0	2104	32	2	.	2	0	4	1	4	4	0	4	0	4	15-Aug-10	.	22-May-11	.	0	0	09-Dec-10		.	0	09-Dec-10	9.9	30	09-Dec-10	0	09-Dec-10	0	07-Dec-10	.		07-Dec-10	16			7-Dec-10	30	07-Jan-11	20			07-Jan-11	30	7-Feb-11	25
1	0	21117	28	2	.	2	0	3	1	4	2	0	2	2	2	24-Nov-11	.	1-Sep-12	.	0	0	.		.	1	.	12.2	36	.	0	19-Jan-12	0	18-Jan-12	.		18-Jan-12	8			.		17-Feb-12	12			.		19-Mar-12	16
1	1	21121	27	2	.	2	0	3	1							08-Jan-10	.	15-Jul-11	.	0	0	20-Dec-10	88	20-Dec-10	0	20-Dec-10			.	0	20-Dec-10	0	20-Dec-10	.		20-Dec-10	10			20-Dec-10	30	20-Jan-11	14			20-Jan-11	30	23-Mar-11	24
1	1	21228	25	2	.	2	0	2	1	2	2	0	2	0	2	23-Nov-10	.	30-Aug-11	.	0	0	.	86	.	1	.	10.8	36	24-Feb-11	0	24-Feb-11	0	25-Feb-11	.		25-Feb-11	12			25-Feb-11	30	14-Apr-11	20			14-Apr-11	30	24-May-11	26
1	0	21242	28	2	.	2	0	6	1	2	2	0	2	0	2	24-May-11	.	25-Feb-12	.			.		.		.			.	0	19-Jul-11	0	19-Jul-11	.		19-Jul-11	8			.		19-Aug-11	12			.		19-Sep-11	17
1	0	21246	17	1	.	2	0	3	1	0	0	0	0	0	0	20-May-11	.	27-Dec-11	.	0	0	.		.	1	.	11.5	35	.	0	19-Jul-11	0	18-Jul-11	.		19-Jul-11	8			.		19-Aug-11	17			.		20-Sep-11	21
1	1	2128	38	2	.	2	0	2	1	3	3	0	3	0	3	20-Feb-12	.	27-Nov-12	.			.		.	1	.			.	0	23-Apr-12	0	23-Apr-12	.		23-Apr-12	9			.		23-May-12	13			.		26-Jun-12	17
0	0	213	31	2	.	2	0	4	1	2	2	0	2	0	2	05-Jan-10	.	12-Oct-10	.	0	0	.		.		.	12.2	37	15-Apr-10	0	15-Apr-10	0	13-Apr-10	.		13-Apr-10	13			.		.				.		.
1	1	21321	18	1	.	2	0	4	0	0	0	0	0	0	0	04-Nov-12	.	11-Aug-13	.	0	0	.	94	.	1	.	11.7	39	10-Dec-12	0	10-Dec-12	0	10-Dec-12	.		10-Dec-12	5			.		11-Jan-13	10			.		13-Feb-13	14
1	1	21349	25	2	.	2	0	2	1	0	0	0	0	0	0	20-Oct-10	.	27-Jul-11	.	0	0	.	90	.	1	30-Nov-10	13.2	44	30-Nov-10	0	02-Dec-10	0	02-Dec-10	.		2-Dec-10	6			.		06-Jan-11	11			.		07-Feb-11	15
0	1	21360	20	2	.	3	0	4	1	1	1	0	1	0	1	10-Feb-12	.	17-Nov-12	.	1	0	.	88	.		.			.	0	04-Jul-12	0	05-Jul-12	.		5-Jul-12	20			05-Jul-12	30	06-Aug-12	24			.		06-Sep-12	30
1	0	21361	34	2	.	1	0	4	1	2	2	0	2	0	2	02-Nov-11	.	9-Aug-12	.	0	0	.		.	1	.	11.8		.	0	19-Jan-12	0	18-Jan-12	.		18-Jan-12	10			.		18-Feb-12	15			.		21-Mar-12	19
0	1	21368	30	2	.	2	0	4	1	1	1	0	1	0	1	09-Dec-10	.	16-Sep-11	.	0	0	20-Apr-11	88	20-Apr-11	1	20-Apr-11	10.8	36	20-Apr-11	0	20-Apr-11	0	25-Apr-11	.		25-Apr-11	19			25-Apr-11	30	28-May-11	24			.		28-Jun-11	28
1	1	21436	21	2	.	2	0			0	0	0	0	0	0	06-Sep-10	.	13-Jun-11	.	0	0	12-Nov-10	83	12-Nov-10	0	13-Nov-10	13.5	45	13-Nov-10	0	13-Nov-10	0	12-Nov-10	.		12-Nov-10	8			.		13-Dec-10	15			.		13-Jan-11	19
0	1	21457	19	1	.	2	0	3	1	1	1	0	1	0	1	07-Jun-10	.	14-Mar-11	.	0	0	.	80	12-Oct-10	0	12-Oct-10	11.4	38	12-Oct-10	0	12-Oct-10	0	12-Oct-10	.		12-Oct-10	19			12-Oct-10	30	12-Nov-10	22			.		15-Dec-10	27
1	1	21490	30	2	.	2	0	3	1	2	2	0	2	0	2	23-Sep-10	.	30-Jun-11	.	0	0	.	78	.		.			.	0	29-Oct-10	0	29-Oct-10	.		29-Oct-10	4			.		.				.		.
0	1	2150	38	2	.	3	0	4	1	5	5	0	5	0	5	11-Dec-09	.	18-Sep-10	.	0	0	.	90	.	0	.	12	40	07-May-10	0	07-May-10	0	07-May-10	.		7-May-10	21			07-May-10	30	08-Jun-10	26			08-Jun-10	30	02-Jul-10	30
0	1	2151	37	2	.	2	0	1	1	5	5	0	5	0	5	13-Apr-12	.	20-Jan-13	.	0	0	.	76	.		.			.	0	19-Jul-12	0	20-Jul-12	.		20-Jul-12	20			20-Jul-12	30	20-Aug-12	18			20-Aug-12	30	22-Oct-12	27
1	1	21536	30	2	.	2	0	1	1	4	3	0	3	1	3	19-Apr-11	.	26-Jan-12	.	0	0	02-Jun-11	90	02-Jun-11	0	02-Jun-11	10.8	36	02-Jun-11	0	02-Jun-11	0	03-Jun-11	.		3-Jun-11	6			.		28-Jun-11	10			.		08-Aug-11	17
0	0	21538	36	2	.	2	0	5	1	1	1	0	1	0	1	15-Jun-11	.	22-Mar-12	.			.		.		.			.		.	0	14-Dec-11	.		14-Dec-11	26			14-Dec-11	30	.				.		.
1	0	2154	35	2	.	2	0	3	1	6	6	0	6	0	4	15-Jan-12	.	22-Oct-12	.			.		.		.			.		.	0	13-Apr-12	.		13-Apr-12	12			.		.				.		.
1	1	21592	35	2	.	3	0	2	1	6	6	0	6	0	3	24-Feb-10	.	01-Dec-10	.	0	0	.	82	.	1	03-May-10	11.1		03-May-10	0	03-May-10	0	04-May-10	.		4-May-10	12			.		.				.		.
0	0	21606	18	1	.	2	0	3	0	0	0	0	0	0	0	01-Feb-11	.	8-Nov-11	.	0	0	.		.	1	.	10.8	33	.	0	25-Jul-11	0	25-Jul-11	.		25-Jul-11	24			25-Jul-11	30	26-Aug-11	29			26-Aug-11	30	26-Sep-11	34
1	1	21695	32	2	.	2	0	4	1	4	3	0	3	1	2	14-Oct-12	.	21-Jul-13	.	0	0	.	78	.	1	18-Dec-12	10.5	35	18-Dec-12	0	19-Dec-12	0	19-Dec-12	.		19-Dec-12	9			.		19-Jan-13	13			.		19-Feb-13	18
0	0	2170	18	1	.	2	0	4	0	0	0	0	0	0	0	23-Jul-10	.	30-Apr-11	.	0	0	22-Jan-11		.	1	22-Jan-11	11.5	35	22-Jan-11	0	22-Jan-11	0	20-Jan-11	.		20-Jan-11	25			20-Jan-11		07-Feb-11	28			.		21-Feb-11	30
0	0	21706	26	2	.	3	0	3	1	2	2	0	2	0	2	10-Sep-12	.	17-Jun-13	.	0	0	.		.	0	.	12.5	38	.	0	27-Dec-12	0	26-Dec-12	.		26-Dec-12	15			.		25-Jan-13	19			25-Jan-13	30	25-Feb-13	23
0	0	21765	34	2	.	3	0	1	1	3	2	0	2	1	2	20-Oct-11	.	27-Jul-12	.	0	0	.		.		.			.		.	0	17-Apr-12	.		17-Apr-12	25			17-Apr-12	30	04-Jun-12	32			04-Jun-12	30	3-Jul-12	36
0	1	2180	19	1	.	2	0	7	0	1	0	0	0	1	0	15-Jun-11	.	22-Mar-12	.	0	0	.	80	17-Sep-11	0	17-Sep-11	11.4	38	17-Sep-11	0	17-Sep-11	0	17-Sep-11	.		16-Sep-11	13			16-Sep-11	30	17-Oct-11	18			.		17-Nov-11	23
0	0	21818	38	2	.	3	0	1		10	10	0	10	0	10	22-Nov-09	.	29-Aug-10	.	0	0	.		.	1	17-Aug-10	11.2		17-Aug-10	0	17-Aug-10	0	16-Aug-10	.		16-Aug-10	38			16-Aug-10	30	.				.		.
0	0	21853	26	2	.	3	0	3	1	3	2	0	2	1	2	07-Apr-11	.	14-Jan-12	.	0	0	.		.	0	.	11.5	35	17-Oct-11	0	16-Aug-11	0	16-Aug-11	.		16-Aug-11	18			16-Aug-11	30	17-Sep-11	23			17-Sep-11	30	17-Oct-11	27
1	1	21855	24	2	.	2	0			2	2	0	2	0	2	07-Apr-11	.	14-Jan-12	.	2	0	14-Jun-11	88	.	1	14-Jun-11	11.1	37	14-Jun-11	0	14-Jun-11	0	14-Jun-11	.		13-Jun-11	10	8		.		14-Jul-11	14			.		16-Aug-11	19
1	0	21865	27	2	.	2	0	2	1	2	2	0	2	0	2	26-Jul-12	.	2-May-13	.	0	0	.		.	0	.	11.8		.	0	06-Sep-12	0	05-Sep-12	.		05-Sep-12	5			.		22-Oct-12	12			.		22-Nov-12	17
0	1	21883	19	1	.	2	0	1	1	1	1	0	1	0	1	23-Aug-09	.	30-May-10	.	0	0	.	77	.	0	06-Jan-10	10.2	34	06-Jan-10	0	06-Jan-10	0	05-Jan-10	.		5-Jan-10	19			.		05-Feb-10	24			.		08-Mar-10	29
0	1	21907	26	2	.	2	0	6	1	1	0	0	0	1	0	20-Dec-10	.	27-Sep-11	.	0	0	.	86	.		.			.	0	25-Mar-11	0	25-Mar-11	.		29-Mar-11	14			29-Mar-11	30	05-May-11	20			05-May-11	30	04-Jun-11	25
0	1	2191	18	1	.	2	0	7	0	0	0	0	0	0	0	12-Jan-10	.	19-Oct-10	.	0	0	.	79	.	0	.	10.8		15-Jul-20	0	15-Jun-10	0	15-Jun-10	.		15-Jun-10	22			15-Jun-10	30	19-Jul-10	27			.		19-Aug-10	32
1	1	21919	24	2	.	2	0	4	1	1	1	0	1	0	1	24-Jul-12	.	30-Apr-13	.	0	0	.	80	.	0	.	11.7	39	12-Oct-12	0	12-Oct-12	0	22-Oct-12	.		22-Oct-12	12			.		.				.		.
0	1	21926	33	2	.	2	3	3	1	2	2	0	2	0	2	15-Aug-12	.	22-May-13	.	0	0	.	78	.	1	.			.	0	15-Nov-12	0	15-Nov-12	.		15-Nov-12	13			.		17-Dec-12				.		.
0	1	22013	20	2	.	2	0	3	1	0	0	0	0	0	0	03-Oct-09	.	10-Jul-10	.	0	0	.	89	.	0	20-Jan-10	11.7	39	20-Jan-10	0	20-Jan-10	0	20-Jan-10	.		21-Jan-10	15			.		15-Apr-10	27			.		14-May-10	31
1	0	22030	31	2	.	2	0	3	1	3	3	0	3	0	3	29-Jun-11	.	6-Mar-11	.	2	0	.		.	1	.	14.8	45	.	0	18-Aug-11	0	18-Aug-11	.		18-Aug-11	7			.		.				.		.
1	1	22040	31	2	.	2	0	4	1	2	2	0	2	0	2	04-Apr-10	.	11-Jan-11	.	0	0	.		.		.			.	0	03-Jun-10	0	03-Jun-10	.		3-Jun-10	9			.		12-Jul-10	14			.		12-Aug-10	19
0	1	22044	22	2	.	2	3	3	1	1	1	0	1	0	1	13-Jun-11	.	20-Mar-12	.			.	85	.		.			.	0	26-Dec-11	0	27-Dec-11	.		27-Dec-11	28			.		31-Jan-12	33			.		13-Feb-12	35
0	1	22050	24	2	.	1	3	1	1	2	2	0	2	0	2	23-Jul-11	.	30-Apr-12	.			.		.		.			.	0	06-Feb-12	0	06-Feb-12	.		6-Feb-12	28			06-Feb-12	30	06-Mar-12	32			.		20-Mar-12	34
0	1	2206	21	2	.	2	0	4	1	0	0	0	0	0	0	31-Jul-10	.	07-May-11	.	0	0	.	89	.		.	11.7	39	24-Nov-10	0	24-Nov-10	0	24-Nov-10	.		24-Nov-10	16			24-Nov-10	30	27-Dec-10	21			27-Dec-10	30	27-Jan-11	25
1	1	22081	29	2	.	2	0	1	1	4	4	0	4	0	3	7-Jul-12	.	14-Apr-13	.	0	0	09-Nov-12	80	09-Nov-12	1	09-Oct-12	10.5		09-Oct-12	0	09-Oct-12	0	09-Oct-12	09-Nov-12	19	9-Oct-12	11		11	.		09-Nov-12	19	19		.		10-Dec-12	23
1	1	22098	15	1	.	2	0	2	1	0	0	0	0	0	0	01-Apr-12	.	08-Jan-13	.	0	0	.	67	.		.			.	0	23-May-12	0	23-May-12	.		23-May-12	8			.		25-Jun-12	12			.		26-Jul-12	16
1	1	2211	25	2	.	2	0	1	1	2	2	0	2	0	2	02-Feb-10	.	09-Nov-10	.	0	0	.	75	.		.			.	0	20-Apr-10	0	20-Apr-10	.		20-Apr-10	11			.		20-May-10	16			.		18-Jun-10	21
1	0	22116	31	2	.	2	0	3	1	1	1	0	1	0	1	05-Aug-11	.	12-May-12	.	0	0	.		.	1	.	11.5	35	.	0	27-Sep-11	0	27-Sep-11	.		27-Sep-11	7			.		27-Oct-11	11			.		28-Nov-11	16
1	1	22141	33	2	.	2	0	4	1	4	2	0	2	2	2	30-Apr-12	.	07-Feb-13	.	0	0	30-May-12	80	04-Jun-12	1	04-Jun-12	12	40	04-Jun-12	0	30-May-12	0	30-May-12	.		30-May-12	6			.		09-Jul-12	10			.		09-Aug-12	14
1	1	2220	18	1	.	3	0	3	1	1	1	0	1	0	1	18-Aug-12	.	25-May-13	.	0	0	.	76	.	0	.			.	0	10-Oct-12	0	10-Oct-12	.		10-Oct-12	7			.		09-Nov-12				.		.
0	0	22201	33	2	.	2	0	4	1	1	1	0	1	0	1	11-Jun-11	.	18-Mar-12	.	0	0	02-Jan-12	80	02-Jan-12	0	02-Jan-12	9.9	30	02-Jan-12	0	02-Jan-12	0	28-Dec-11	.		25-Oct-11	20			.		25-Nov-11	24			.		28-Dec-11	28
0	1	22227	26	2	.	2	0			3	3	0	3	0	3	.	.	28-Oct-11	.			.	80	22-Aug-11		.			.	0	22-Aug-11	0	22-Aug-11	.		22-Aug-11	30		30	22-Aug-11	30	22-Sep-11	27		27	.		2-Nov-11	35
0	1	22230	33	2	.	3	0	3	1	5	5	0	5	0	5	19-Jan-10	.	26-Oct-10	.	0	0	.	90	.	0	21-May-10	11.7		21-May-10	0	21-May-10	0	24-May-10	.		24-May-10	17			24-May-10	30	30-Jun-10	23			.		02-Aug-10	28
0	1	22260	21	2	.	3	0	3	1	1	1	0	1	0	1	21-Aug-09	.	28-May-10	.	0	0	.	77	.	1	25-Jan-10	9.3	31	25-Jan-10	0	25-Apr-10	0	25-Apr-10	.		25-Jan-10	22			.		02-Mar-10	27			.		05-Apr-10	33
1	1	22265	14	0	.	2	0	1	1	0	0	0	0	0	0	24-Dec-09	.	30-Sep-10	.	0	0	.	80	.	0	09-Feb-10	11.1	37	09-Feb-10	0	09-Feb-10	0	09-Feb-10	.		9-Feb-10	7			.		16-Jul-10	29			.		20-Aug-10	34
1	1	2232	31	2	.	2	0		1	1	1	0	1	0	1	11-Aug-11	.	18-May-12	.	0	0	.	88	.	1	.			.	0	13-Oct-11	0	13-Oct-11	.		13-Oct-11	9			.		14-Nov-11	14			.		20-Dec-11	19
1	1	22337	20	2	.	2	0	3	1	1	1	0	1	0	1	08-Apr-12	.	15-Jan-13	.	0	0	.	80	.		.			.	0	27-Jun-12	0	28-Jun-12	.		28-Jun-12	11			.		.				.		.
0	1	22410	23	2	.	2	0			2	2	0	2	0	2	13-Feb-11	.	20-Nov-11	.	0	0	.	89	.	0	06-Jun-11	10.5	35	06-Jun-11	0	06-Jun-11	0	07-Jun-11	.		7-Jun-11	16			07-Jun-11	30	25-Jul-11	23			.		15-Sep-11	31
0	0	22482	27	2	.	1	0	3	1	3	2	0	2	1	2	23-Jun-10	.	30-Mar-11	.	0	0	.		.	1	11-Feb-11	11.5	35	11-Feb-11	0	11-Feb-11	0	07-Feb-11	.		07-Feb-11	32			7-Feb-11	30	23-Feb-11	35			23-Feb-11	30	10-Mar-11	37
1	1	2250	39	2	.	2	0			4	3	0	3	1	3	04-Aug-11	.	11-May-12	.			.		.		.			.	0	09-Sep-11	0	09-Sep-11	.		9-Sep-11	5			.		10-Oct-11	9			.		10-Nov-11	14
1	0	22606	19	1	.	2	0	4	1	0	0	0	0	0	0	05-Apr-11	.	12-Jan-12	.	0	0	.		.		.	11.5	34	.	0	04-Jul-11	0	01-Jul-11	.		01-Jul-11	12			.		01-Aug-11	17			.		2-Sep-11	21
0	1	2262	29	2	.	3	0	3	1	3	3	0	3	0	3	30-Sep-11	.	07-Jul-12	.			.	80	06-Jan-12		.			.	0	06-Jan-12	0	09-Jun-12	.		9-Jan-12	14			.		09-Feb-12	19			.		09-Mar-12	24
0	1	22631	17	1	.	2	0	3	0	0	0	0	0	0	0	01-May-10	.	08-Feb-11	.	0	0	07-Dec-10	999	04-Oct-10	0	04-Oct-10	11.4	38	04-Oct-10	0	04-Oct-10	0	02-Sep-10	.		2-Sep-10	18			.		02-Oct-10	22			.		04-Nov-10	26
0	1	22701	28	2	.	2	0	2	1	3	3	0	3	0	2	22-Jun-11	.	29-Mar-12	.	0		.	88	.		.			.	0	04-Nov-11	0	04-Nov-11	.		4-Nov-11	19			04-Nov-11	30	05-Dec-11	25			.		04-Jan-12	28
1	1	22716	32	2	.	2	0			1	1	0	1	0	1	04-May-11	.	11-Feb-12	.			.	93	01-Jul-11		.			.	0	01-Jul-11	0	02-Jul-11	.		2-Jul-11	8			02-Jul-11	30	15-Aug-11	15			.		16-Sep-11	20
0	1	22757	23	2	.	2	0			2	2	0	2	0	2	.	.	29-Nov-11	29-Nov-11	2	0	.	88	25-Jul-11	0	25-Jul-11	9.3	31	25-Jul-11	0	25-Jul-11	0	25-Jul-11	.		25-Jul-11	20			25-Jul-11	30	06-Sep-11	28			.		14-Oct-11	33
0	1	22769	25	2	.	3	3	3	1	4	4	0	4	0	4	28-Aug-11	.	05-Jun-12	.	0	0	.	72	.	0	.			.	0	02-Feb-12	0	02-Feb-12	.		2-Feb-12	23			02-Feb-12	30	11-Apr-12	33			.		25-Apr-12	35
1	1	22778	16	1	.	2	3			0	0	0	0	0	0	02-Jun-11	.	09-Mar-12	.			.		.		.			.	0	01-Sep-11	0	01-Sep-11	.		1-Sep-11	12			.		04-Oct-11	18			.		04-Nov-11	22
1	1	22785	25	2	15-Sep-84	3	0			1	1	0	1	0	1	08-Apr-10	.	15-Jan-11	.	0	0	.	82	27-May-10	1	27-May-10	13.5	45	27-May-10	0	27-May-10	0	27-May-10	.		27-May-10	7			27-May-10	30	30-Jun-10	12			.		03-Aug-10	16
0	1	2285	16	1	.	2	0	1	1	1	1	0	1	0	1	04-Jun-12	.	11-Mar-13	.	0	0	.	83	.	1	23-Oct-12	9	30	23-Oct-12	0	23-Oct-12	0	22-Oct-12	.		22-Oct-12	19			22-Oct-12	30	09-Nov-12	22			09-Nov-12	30	10-Dec-12	26
0	1	2287	33	2	.	2	3	3	1	3	3	0	3	0	3	29-Jul-12	.	06-May-13	.	0	0	.	82	.	0	.			.	0	27-Nov-12	0	28-Nov-12	.		28-Nov-12	17			.		28-Dec-12	21			.		28-Jan-13	26
0	0	22999	36	2	.	3	0	3	2	8	8	0	8	0	8	13-Dec-11	.	20-Sep-12	.	0	0	.		.	0	.	11.8		.	0	17-Apr-12	0	17-Apr-12	.		17-Apr-12	17			17-Apr-12	30	17-May-12	22			.		25-Jul-12	32
1	0	23	36	2	.	2	0	3	1	7	5	0	5	2	4	17-Jul-10	.	24-Apr-11	.	0	0	.		.	0	.	11.5	35	14-Oct-10	0	14-Oct-10	0	13-Oct-10	.		13-Oct-10	12			13-Oct-10	30	13-Nov-10	17			13-Nov-10	30	13-Dec-10	21
1	1	23039	23	2	16-Apr-86	2	0	4	1	3	2	0	2	1	2	28-Oct-09	.	04-Aug-10	.	0	0	.	90	.	0	06-Jan-10	11.1	37	06-Jan-10	0	06-Jan-10	0	06-Jan-10	.		6-Jan-10	10			.		10-Feb-10	15			.		15-Mar-10	20
0	0	23048	21	2	.	2	0	3	1	0	0	0	0	0	0	23-Mar-11	.	30-Dec-11	.			.		.		.			.	0	18-Aug-11	0	18-Aug-11	.		18-Aug-11	21			18-Aug-11	30	20-Sep-11	26			.		20-Oct-11	30
1	1	23125	21	2	.	2	0	1	1	2	2	0	2	0	2	26-Nov-09	.	03-Sep-10	.	0	0	.	90	.	0	26-Jan-10	12	40	26-Jan-10	0	26-Jan-10	0	26-Jan-10	.		26-Jan-10	9			.		01-Mar-10	13			.		05-Apr-10	19
1	0	23134	17	1	.	2	0	6	0	0	0	0	0	0	0	06-Mar-10	.	13-Dec-10	.	0	0	28-May-10		.	1	28-May-10	11.8	36	28-May-10	0	28-May-10	0	26-May-10	.		26-May-10	11			.		01-Jul-10	17			01-Jul-10	30	11-Aug-10	22
1	0	23139	38	2	.	2	0	3	1	2	2	0	2	0	2	20-Oct-11	.	27-Jul-12	.	0	0	.		.	1	.	9.9		.	0	13-Dec-11	0	12-Dec-11	.		12-Dec-11	7			.		13-Jan-12	12			.		.
0	0	23174	23	2	.	3	0	3		0	0	0	0	0	0	18-Feb-10	.	25-Nov-10	.	0	0	.		.	0	.	10.5	32	20-Aug-10	0	20-Aug-10	0	19-Aug-10	.		19-Aug-10	26			19-Aug-10	30	20-Sep-10	30			20-Sep-10	30	5-Oct-10	32
0	0	23176	31	2	.	2	3	2	1	4	3	0	3	1	3	04-Feb-12	.	11-Nov-12	.			.		.		.			.		.	0	30-Jul-12	.		30-Jul-12	25			30-Jul-12	30	11-Sep-12	31			.		15-Sep-12	36
1	1	2324	33	2	.	2	3	3	1	5	5	0	5	0	5	01-Apr-12	.	08-Jan-13	.	0	0	17-May-12	120	17-May-12	0	17-May-12			.	0	17-May-12	0	17-May-12	.		17-May-12	7			.		18-Jun-12				.		.
0	1	23244	21	2	.	2	0	1	2	1	1	0	1	0	1	03-Jul-12	.	10-Apr-13	.	1	0	.	82	.	0	.			.	0	10-Oct-12	0	10-Oct-12	.		10-Oct-12	14			.		10-Nov-12	18			.		10-Dec-12	23
0	1	23271	23	2	.	2	0			1	1	0	1	0	1	14-Jan-11	.	21-Oct-11	.	0	0	.	90	.	0	04-May-11	11.1	37	04-May-11	0	05-May-11	0	05-May-11	.		5-May-11	15			.		06-Jun-11	20			06-Jun-11	30	06-Jul-11	25
0	0	23273	16	1	.	3	0	3		0	0	0	0	0	0	16-Feb-10	.	23-Nov-10	.			.		.	0	21-Jun-10	9.5	29	21-Jun-10	0	21-Jun-10	0	15-Jun-10	.		15-Jun-10	16			15-Jun-10	30	19-Jul-10	22			19-Jul-10	30	19-Aug-10	26
0	0	23312	23	2	.	2	0	7	1	0	0	0	0	0	0	07-Mar-10	.	14-Dec-10	.	0	0	09-Jun-10		.	1	09-Jun-10	12.2	37	09-Jun-10	0	09-Jun-10	0	07-Jun-10	.		07-Jun-10	13			.		07-Jul-10	17			07-Jul-10	30	9-Aug-10	22
0	1	23383	25	2	.	3	0	3	1	1	1	0	1	0	1	17-Jan-12	.	24-Oct-12	.	2	0	23-May-12		.		.			.	0	23-May-12	0	25-May-12	.		25-May-12	18			25-May-12	30	25-Jun-12	22			.		31-Jul-12	27
0	1	23412	34	2	.	3	3	4	1	2	2	0	2	0	2	10-Jan-12	.	17-Oct-12	.			.		.		.			.		.		18-May-12	.		18-May-12	19			18-May-12	30	18-Jun-12	22			18-Jun-12	30	19-Jul-12	27
1	0	2342	22	2	.	2	0	1	1	4	3	0	3	1	3	14-Aug-12	.	21-May-13	.	0	0	.	98	.	1	.	11.8	36	.	0	10-May-13	0	10-May-13	.		25-Oct-12	10			.		28-Nov-12	15			.		4-Dec-12	20
0	1	23476	21	2	.	3	0	3	1	4	4	0	4	0	4	15-Oct-11	.	22-Jul-12	.	0	0	.	97	.		.			.	0	29-Mar-12	0	30-Mar-12	.		30-Mar-12	23			.		.				.		.
1	1	23489	19	1	.	2	0	2	1	1	1	0	1	0	1	20-Nov-11	.	27-Aug-12	.	0	0	.	82	.	0	.			.	0	21-Jan-12	0	20-Jan-12	.		20-Jan-12	9			.		27-Mar-12	18			.		27-Apr-12	22
0	0	23498	32	2	.	2	0	4	1	5	3	0	3	2	3	23-Jul-11	.	30-Apr-12	.	0	0	05-Dec-11	78	05-Dec-11	1	05-Dec-11	11.8	36	05-Dec-11	0	02-Nov-11	0	02-Nov-11	.		02-Nov-11	14			.		05-Dec-11	19			05-Dec-11	30	3-Jan-12	23
0	0	2351	35	2	.	3	0	3	1	3	3	0	3	0	3	28-Aug-11	.	9-Jun-12	.			.		.	0	.	11.2	34	.	0	01-Dec-11	0	28-Nov-11	.		28-Nov-11	13			.		28-Dec-11	17			.		.
1	1	2356	25	2	.	2	0	7	1	2	2	0	2	0	2	14-Feb-11	.	21-Nov-11	.	0	0	.	89	.	1	20-Apr-11	12.3		20-Apr-11	0	20-Apr-11	0	25-Apr-11	.		25-Apr-11	9			25-Apr-11	30	26-May-11	14			.		30-Jun-11	19
1	0	23568	25	2	.	1	0	5	1	1	0	0	0	1	0	10-Sep-11	.	17-Jun-12	.	0	0	.		.	0	.	11.8	33	.	0	29-Nov-11	0	26-Nov-11	.		26-Nov-11	11			.		28-Dec-11	15			28-Dec-11	30	4-Feb-12	20
0	1	2357	24	2	.	3	0	3	1	2	2	0	2	0	2	10-Jan-11	.	17-Oct-11	.	1	0	.	92	.	0	02-Jun-11	10.8		03-Jun-11	0	02-Jun-11	0	03-Jun-11	.		3-Jun-11	20			03-Jun-11	30	04-Jul-11	25			.		04-Aug-11	30
0	1	2360	29	2	.	2	0	3	1	3	3	0	3	0	3	16-Jun-11	.	23-Mar-12	.	0	0	.	90	.		.			.	0	21-Feb-12	0	21-Feb-12	.		21-Feb-12	36			21-Feb-12	30	29-Feb-12	37			.		07-Mar-12	38
1	1	2361	22	2	.	3	0	3	1	1	1	0	1	0	1	27-Dec-11	.	04-Oct-12	.	0	0	.	78	.	0	.			.	0	08-Mar-12	0	08-Mar-12	.		8-Mar-12	10			.		10-Apr-12	15			.		29-May-12	22
1	1	23659	25	2	.	1	0	5	1	1	1	0	1	0	1	24-Feb-10	.	03-Dec-10	.	0	0	.	999	.	0	12-Apr-10	10.5	35	12-Apr-10	0	09-Apr-10	0	09-Apr-10	.		9-Apr-10	7			.		10-May-10	12			.		10-Jun-10	17
0	1	2366	17	1	.	2	0	3	1	0	0	0	0	0	0	17-Jul-12	.	24-Apr-13	.	0	0	.	88	.	0	.	10.2	34	16-Nov-12	0	16-Nov-12	0	19-Nov-12	.		19-Nov-12	17			19-Nov-12	30	19-Dec-12	21			.		19-Jan-13	30
1	0	23669	25	2	.	2	3			1	0	0	0	1	0	09-Aug-11	.	16-May-12	.			.		.		.			.	0	.	0	15-Oct-11	.		15-Oct-11	9			.		.				.		.
1	1	23684	20	2	.	3	3	1	1	2	2	0	2	0	2	29-Jan-12	.	06-Nov-12	.	0	0	27-Mar-12	87	27-Mar-12	1	27-Mar-12	11.4		27-Mar-12	0	27-Mar-12	0	27-Mar-12	.		27-Mar-12	8			.		.				.		.
1	0	23703	25	2	.	2	0	3	1	3	3	0	3	0	3	01-Jun-10	.	8-Mar-11	.	0	0	.		.	1	09-Aug-10	12.5	38	09-Aug-10	0	09-Aug-10	0	10-Aug-10	.		10-Aug-10	10			.		13-Sep-10	15			13-Sep-10	30	14-Oct-10	19
1	0	23704	31	2	.	2	0	2	1	2	2	0	2	0	2	29-Nov-09	.	5-Sep-10	.	0	0	.		.	0	26-Jan-10	9.9	30	26-Jan-10	0	26-Jan-10	0	25-Jan-10	.		25-Jan-10	7			.		15-Mar-10	15			.		16-Apr-10	19
0	1	23797	20	2	.	2	3	1	1	1	1	0	1	0	1	18-Jun-12	.	25-Mar-13	.	0	0	.	72	.		.			.	0	17-Sep-12	0	19-Sep-12	.		19-Sep-12	13			.		20-Oct-12	18			20-Oct-12	30	20-Nov-12	22
0	1	23823	22	2	.	2	3	3	1	2	2	0	2	0	2	21-Jan-12	.	28-Oct-12	.	0	0	.	82	.		.			.	0	12-Jul-12	0	13-Jul-12	.		13-Jul-12	24			13-Jul-12	30	13-Aug-12	28			.		10-Sep-12	33
1	1	23845	24	2	.	2	0	3	1	1	1	0	1	0	1	28-Jan-12	.	05-Nov-12	.	0	0	10-Apr-12		.		.			.	0	10-Apr-12	0	12-Apr-12	.		12-Apr-12	10			.		14-May-12	15			.		14-Jun-12	19
1	0	2385	34	2	.	2	1	4	1	2	2	0	2	0	2	05-Sep-12	.	12-Jun-13	.			.		.		.			.		.	0	07-Nov-12	.		07-Nov-12	9			.		07-Dec-12	13			.		.
1	0	2393	21	2	.	2	0	4	1	2	2	0	2	0	2	25-Dec-11	.	1-Oct-12	.			.		.		.			.		.	0	20-Mar-12	.		20-Feb-12	8			.		23-Apr-12	12			.		22-Aug-12
1	0	23948	31	2	.	2	0	2	1	5	5	0	5	0	5	27-Sep-12	.	4-Jul-13	.			.		.		.			.		.	0	.	.		10-Dec-12	10			.		.				.		.
0	1	2404	30	2	.	2	0	3	1	2	2	0	2	0	2	26-Jul-12	.	03-May-13	.	0	0	.	92	.	0	.			.	0	04-Dec-12	0	04-Dec-12	.		4-Dec-12	19			04-Dec-12	30	09-Jan-13	23			09-Jan-13	30	13-Feb-13	28
0	1	24049	18	1	.	2	0	4	1	0	0	0	0	0	0	17-Aug-09	.	24-May-10	.	0	0	.	79	.	1	04-Jan-10	10.8	36	04-Jan-10	0	04-Jan-10	0	04-Jan-10	.		4-Jan-10	20			.		.				.		.
0	1	2407	36	2	.	3	0	2	1	5	5	0	5	0	3	10-Aug-09	.	17-May-10	.	0	0	.	85	.	0	.	9.6	32	29-Mar-10	0	29-Mar-10	0	29-Mar-10	.		29-Mar-10	33			29-Mar-10	30	12-Apr-10	35			12-Apr-10	30	.
1	0	24097	31	2	.	3	0	2	1	3	2	0	2	1	2	26-Jul-12	.	2-May-13	.	0	0	.		.	0	.	11.5	33	.	0	12-Oct-12	0	09-Oct-12	.		09-Oct-12	10			.		09-Nov-12	14			.		10-Dec-12	19
0	1	24110	21	2	.	2	0	4	1	1	1	0	1	0	1	30-Aug-09	.	07-Jun-10	.	0	0	.	82	.	0	06-Feb-10	10.5	35	06-Feb-10	0	06-Feb-10	0	06-Feb-10	.		6-Feb-10	22			.		08-Apr-10	31			.		22-Apr-10	34
1	1	24133	36	2	.	2	0	1	1	5	5	0	5	1	4	27-Nov-11	.	04-Sep-12	.	0	0	.	88	.	1	15-Feb-12	9.9	33	15-Feb-12	0	15-Feb-12	0	16-Feb-12	.		16-Feb-12	11			.		17-Mar-12	15			.		17-Apr-12	19
1	0	24145	25	2	.	2	0	3	2	2	2	0	2	0	2	08-Sep-12	.	15-Jun-13	.	0	0	.		.	1	.	12.5		.	0	24-Nov-12	0	24-Oct-12	19-Oct-12	6	24-Oct-12	6			.		24-Nov-12	11			.		26-Dec-12	15
0	1	2421b	21	2	.	2	0	2	1	1	1	0	1	0	1	29-Apr-12	.	06-Feb-13	.	0	0	.	96	.	0	.			.	0	11-Oct-12	0	11-Oct-12	.		11-Oct-12	23			.		12-Nov-12	27			.		11-Dec-12	31
0	0	2421o	33	2	.	2	0	4	3	3	2	0	2	1	2	06-Sep-09	.	13-Jun-10	.	0	0	24-Feb-10		.	1	24-Feb-10	11.2	39	24-Feb-10	0	24-Feb-10	0	18-Feb-10	04-Jan-10		18-Feb-10	23			.		19-Mar-10	27			19-Mar-10	30	26-Apr-10	32
0	0	24242	28	2	.	3	0	1	1	1	1	0	1	0	1	26-Aug-12	.	2-Jun-13	.	0	0	.	101	.	0	.	11.8	36	.	0	29-Jan-13	0	29-Nov-12	.		29-Nov-12	13			.		27-Dec-12	17			27-Dec-12	30	29-Jan-13	21
1	0	24347	21	2	.	2	0	6	0	2	0	0	0	2	0	12-Aug-10	.	19-May-11	.	0	0	.		.		.	11.2	34	09-Nov-10	0	09-Nov-10	0	08-Nov-10	.		08-Nov-10	12			8-Nov-10	30	07-Dec-10	16			07-Dec-10	30	11-Jan-11	21
1	1	24377	22	2	.	2	0	3	1	3	3	0	3	0	2	28-Jan-10	.	05-Nov-10	.	0	0	.	79	.	0	20-Apr-10	11.1	37	20-Apr-10	0	21-Apr-10	0	21-Apr-10	.		20-Apr-10	11			.		17-May-10	15			.		18-Jun-10	20
1	0	2438	29	2	.	2	0	4	1	2	2	0	2	0	2	02-Sep-11	.	9-Jun-12	.			.		.		.			.	0	08-Nov-11	0	08-Nov-11	.		08-Nov-11	9			.		.				.		.
1	0	24457	31	2	.	2	0	1	1							10-Apr-10	.	17-Jan-11	.	0	0	.		.	1	.	10.8	33	.	0	14-Jun-10	1	01-Jun-10	.		01-Jun-10	7			.		01-Jul-10	11			.		.
0	0	24542	24	2	.	2	0	4	1	1	1	0	1	0	1	27-Jul-09	.	3-May-10	.	0	0	.		.	1	19-Jan-10	9.9	30	19-Jan-10	0	19-Jan-10	0	18-Jan-10	.		18-Jan-10	25			.		23-Feb-10	30			23-Feb-10	30	11-Mar-10	32
0	0	24563	27	2	.	3	0	2	1	4	4	0	4	0	4	16-Apr-11	.	17-Jan-12	.	0	0	.		.	0	.	10.8	33	.	0	05-Oct-11	0	05-Oct-11	.		05-Sep-11	21			.		05-Oct-11	25			05-Oct-11	30	7-Nov-11	30
1	1	2457	30	2	.	2	0	1	2	5	5	0	5	0	5	.	.	24-Nov-12	.	0	0	.	95	.	0	.			.	0	27-Mar-12	0	27-Mar-12	24-Mar-12	6.6	27-Mar-12	6.6	6.6		.		27-Apr-12	10.6	10.6		.		28-May-12	15
0	1	24597	18	1	.	2	0	0	1	1	1	0	1	0	1	14-Apr-10	.	21-Jan-11	.	0	0	16-Sep-10	82	16-Sep-10	0	16-Sep-10	9.9	33	16-Sep-10	0	15-Sep-10	0	15-Sep-10	.		15-Sep-10	22			15-Sep-10	30	15-Oct-10	26			.		15-Nov-10	31
1	1	2464b	26	2	.	2	0	5	2	1	1	0	1	0	1	16-Jan-12	.	23-Oct-12	.	0	0	.		.	1	.			.	0	13-Apr-12	0	12-Apr-12	.		12-Apr-12	12			.		14-May-12	17			14-May-12	30	14-Jun-12	30
1	0	2464o	17	1	.	3	0	3	1	0	0	0	0	0	0	28-Mar-12	.	4-Jan-13	.	0	0	.		.	1	.	11.5	35	.	0	21-May-12	0	18-May-12	.		18-May-12	7			.		22-Jun-12	12			.		23-Jul-12	17
0	1	24750	23	2	.	2	0	6	1	1	1	0	1	0	1	08-Aug-12	.	15-May-13	.	0	0	.	82	.	0	.	9	30	03-Dec-12	0	04-Dec-12	0	04-Dec-12	.		4-Dec-12	16			04-Dec-12	30	04-Jan-13	21			04-Jan-13	30	04-Feb-13	25
0	1	2476	14	0	.	3	3			1	1	0	1	0	1	15-Mar-11	.	22-Dec-11	.			.	90	05-Aug-11		.			.	0	05-Aug-11	0	05-Aug-11	.		5-Aug-11	20			05-Aug-11	30	05-Sep-11	25			.		12-Oct-11	30
1	0	24774	22	2	.	1	0	4	1	1	1	0	1	0	1	02-Nov-12	.	9-Aug-13	.	0	0	.		.	0	.	12.8	39	.	0	28-Dec-12	0	28-Dec-12	27-Dec-12	5	28-Dec-12	5			.		28-Jan-13	10			.		.
0	1	2481	34	2	.	2	0	3	1	5	4	0	4	1	4	26-Jun-11	.	03-Apr-12	.	0	0	.	80	.		.			.	0	03-Nov-11	0	03-Nov-11	.		3-Nov-11	18			.		07-Dec-11	23			07-Dec-11	30	06-Jan-12	28
1	1	24850	23	2	.	2	0	4	1	0	0	0	0	0	0	29-Dec-11	.	05-Oct-12	.	0	0	25-Feb-12	77	25-Feb-12		.			.	0	25-Feb-12	0	25-Feb-12	.		25-Feb-12	8			.		23-Mar-12	12			.		23-Apr-12	16
0	0	24860	17	1	.	2	0	3	1	0	0	0	0	0	0	12-Jan-11	.	19-Oct-11	.	0	0	.		.	1	.			.	0	29-Apr-11	0	29-Apr-11	.		29-Apr-11	15			.		.				.		.
1	1	24873	28	2	.	2	0	4	1	1	1	0	1	0	1	28-Oct-11	.	05-Aug-12	.			.		.		.			.	0	10-Jan-12	0	11-Jan-12	.		11-Jan-12	10			.		07-Mar-12	18			.		12-Apr-12	24
1	1	24897	40	2	.	2	0	1	0	7	7	0	7	0	7	16-Sep-11	.	23-Jun-12	.	0	0	.	82	.		.			.	0	28-Nov-11	0	28-Nov-11	.		28-Nov-11	10			.		.				.		.
1	0	249	25	2	27-Apr-85	2	0	6	1	1	0	0	0	1	0	03-Mar-10	.	10-Dec-10	.	0	0	.		.		.	12.6	36	.	0	15-Jun-10	0	03-May-10	.		03-May-10	8			.		14-Jun-10	14			.		14-Jul-10	18
0	0	24969	33	2	.	3	0	1	1	4	4	0	4	0	4	27-Dec-10	.	3-Oct-11	.	0	0	.		.	0	.	12.2	37	.	0	29-Apr-11	0	29-Apr-11	.		30-Apr-11	17			.		01-Jun-11	22			.		23-Jul-11	29
1	0	25000	31	2	.	3	0	1	1	4	3	0	3	1	3	17-Mar-11	.	24-Dec-11	.	0	0	.		.	1	.	11.2	34	.	0	13-Jun-11	0	13-Jun-11	.		13-Jun-11	12			.		12-Jul-11	16			.		12-Aug-11	21
0	0	25003	22	2	.	3	0	3	1	0	0	0	0	0	0	23-Dec-11	.	30-Sep-12	.	0	0	.		.	1	.	11.2	34	.	0	12-Jun-12	0	25-Apr-12	.		25-Apr-12	17			.		12-Jun-12	24			.		23-Jul-12	30
0	1	25023	19	1	.	2	0	3	1	0	0	0	0	0	0	06-May-12	.	13-Feb-13	.	0	0	.	89	.	1	.			.	0	22-Aug-12	0	22-Aug-12	24-Sep-12	20	22-Aug-12	15			.		24-Sep-12	20			.		24-Oct-12	25
0	1	25025	25	2	.	2	3			3	3	0	3	0	3	15-Apr-11	.	22-Jan-12	.	0	0	15-Sep-11	80	16-Sep-11	0	15-Sep-11	10.5	35	15-Sep-11	0	16-Sep-11	0	16-Sep-11	.		16-Sep-11	22			16-Sep-11	30	17-Oct-11	27			.		.
1	0	25085	30	2	.	2	0	3	1	4	3	0	3	1	3	16-Feb-12	.	23-Nov-12	.	0	0	.		.	0	.	11.5	35	.	0	11-May-12	0	09-May-12	.		09-May-12	12			.		12-Jun-12	16			12-Jun-12	30	23-Jul-12	22
0	1	25154	18	1	.	2	0	3	1	1	1	0	1	0	1	25-Jul-09	.	02-May-10	.	0	0	.	88	.	0	25-Jan-10	9.9	33	25-Jan-10	0	25-Jan-10	0	25-Jan-10	.		25-Jan-10	26			.		11-Mar-10	33			.		25-Mar-10	35
0	1	2517	28	2	.	2	0			3	3	0	3	0	3	09-Mar-10	.	16-Dec-10	.	0	0	.		.		.			.	0	10-Aug-10	0	10-Aug-10	.		10-Aug-10	22			10-Aug-10	30	11-Sep-10	22			.		12-Oct-10	31
1	0	25179	28	2	.	3	3	1	1	2	2	0	2	0	2	08-Jan-12	.	15-Oct-12	.	0	0	.		.	0	.	11.5		.	0	08-Jun-12	0	14-Mar-12	08-May-12	17.5	14-Mar-12	9			.		11-May-12	17			.		8-Jun-12	21
1	0	25227	22	2	.	3	3	4	1	1	0	0	0	1	0	15-Sep-12	.	29-Jun-13	.	0	0	.		.	0	.	13	42	.	0	27-Nov-12	0	27-Nov-12	.		27-Nov-12	10			.		11-Jan-13	16			.		13-Feb-13	21
1	0	25252	16	1	.	2	0	3	0	0	0	0	0	0	0	12-Apr-11	.	19-Jan-12	.	0	0	.		.	1	.	11.2	34	.	0	10-Jul-11	0	22-Jun-11	.		22-Jun-11	10			.		22-Jul-11	14			.		22-Aug-11	18
0	0	25280	12	0	.	2	0	3	0	0	0	0	0	0	0	09-Aug-09	.	15-May-10	.	0	0	.		.	1	18-Mar-10	11.2	34	18-Mar-10	0	18-Mar-10	0	18-Mar-10	.		15-Mar-10	31			.		25-Mar-10	32			.		.
0	0	25303	21	2	.	2	0	3	1	2	2	0	2	0	2	20-Jun-12	.	27-Mar-13	.	1	0	.		.	1	.	10.8		.	0	28-Dec-12	0	21-Dec-12	.		21-Dec-12	26			21-Dec-12	30	22-Jan-13	30			22-Jan-13	30	21-Feb-13	35
1	1	25314b	41	2	.	2	0									01-Apr-10	.	08-Jan-11	.	0	0	.	93	.		.			.	0	07-Jun-10	0	08-Jun-10	.		8-Jun-10	9			.		13-Jul-10	14			.		13-Aug-10	19
0	0	25314o	15	1	.	3	0	3	0	0	0	0	0	0	0	15-Mar-11	.	22-Dec-11	.	0	0	.		.		.	11.5		07-Nov-11	0	.	0	09-Jun-11	.		09-Jun-11	13			.		11-Jul-11	17			.		26-Oct-11	32
1	0	2532	24	2	.	3	0	3		2	2	0	2	0	2	23-Mar-10	.	1-Jan-11	.	0	0	.		.	0	06-Aug-10	11.8	36	06-Aug-10	0	06-Aug-10	0	05-Jul-10	.		05-Jul-10	10			5-Jul-10	30	05-Aug-10	14			05-Aug-10	30	6-Sep-10	19
0	0	25320	28	2	.	2	0	3	1	4	2	0	2	2	1	20-Jun-10	.	27-Mar-11	.	0	0	16-Nov-10		.	0	16-Nov-10	12.5	38	16-Nov-10	0	16-Nov-10	0	15-Nov-10	.		15-Nov-10	21			15-Nov-10	30	16-Dec-10	25			16-Dec-10	30	18-Jan-11	30
1	1	2533	15	1	.	2	0	3	1	0	0	0	0	0	0	04-Nov-09	.	11-Aug-10	.	0	0	.	94	.	1	.	11.7	39	29-Jan-10	0	29-Jan-10	0	01-Feb-10	.		1-Feb-10	12			.	0	03-Mar-10	17			03-Mar-10		06-Apr-10	22
0	1	25440	22	2	.	2	0	3	1	1	1	0	1	0	1	18-Aug-09	.	25-May-10	.	1	0	.	80	.	0	17-Mar-10	11.7	39	17-Mar-10	0	17-Mar-10	0	17-Mar-10	.		17-Mar-10	30			17-Mar-10	30	16-Apr-10	36			16-Apr-10	30	23-Apr-10	37
1	1	2548	36	2	.	2	0		1	3	3	0	3	0	3	18-Mar-11	.	25-Dec-11	.	1	0	.	88	.	1	.			.	0	16-Jun-11	0	16-Jun-11	.		16-Jun-11	12	14.4		.		20-Jul-11	17			.		22-Aug-11	22
1	1	25510	15	1	.	2	0	2	1	0	0	0	0	0	0	15-Dec-09	.	22-Sep-10	.	0	0	.	82	.	1	11-Mar-10	13.2		11-Mar-10	0	11-Mar-10	1	11-Mar-10	.		11-Mar-10	12			.		17-May-10	22			17-May-10	30	07-Jul-10	29
1	0	2555	30	2	.	2	0	2	1	4	4	0	4	1	3	19-Jun-12	.	26-Mar-13	.	0	0	.		.	0	.	11.5	35	.	0	07-Aug-12	0	03-Aug-12	.		03-Aug-12	6			3-Aug-12	30	11-Sep-12	12			.		.
1	0	25632	32	2	.	2	0	3	1	4	2	0	2	2	2	10-Jun-11	.	17-Mar-12	.			.		.		.			.	0	25-Jul-11	0	25-Jul-11	.		25-Jul-11	6			.		.				.		.
1	1	2564	29	2	.	2	0	3	1	2	2	0	2	0	2	10-Apr-10	.	17-Jan-11	.	0	0	.	95	.		.			.	0	30-Jun-10	0	30-Jun-10	.		30-Jun-10	12			.		31-Jul-10	16			.		06-Sep-10	21
0	1	25641	24	2	.	3	0	3	1	3	3	0	3	0	3	29-Apr-12	.	06-Feb-13	.	1	0	.	80	.		.			.	0	24-Sep-12	0	28-Sep-12	.		28-Sep-12	21			28-Sep-12	30	30-Oct-12	26			.		05-Dec-12	31
1	1	2567	17	1	.	2	0	3	1	1	1	0	1	0	1	29-Oct-09	.	06-Aug-10	.	0	0	.	90	.	0	.	11.4	38	04-Jan-10	0	04-Jan-10	0	04-Jan-10	.		4-Jan-10	9			.	0	05-Feb-10	14			05-Feb-10	30	09-Mar-10	19
1	1	25670	20	2	.	1	0			2	2	0	2	0	2	06-May-10	.	13-Feb-11	.	0	0	.	90	.		.			.	0	05-Jul-10	0	08-Jul-10	.		8-Jul-10	8			.		10-Aug-10	13			.		26-Oct-10	24
1	1	25693	36	2	.	3	0	3	1	6	3	0	3	3	3	17-Apr-10	.	24-Jan-11	.	1	0	.	90	.	0	09-Jul-10	11.1	37	09-Jul-10	0	09-Jul-10	0	09-Jul-10	.		9-Jul-10	12			.		.				.		.
0	0	2579	34	2	.	2	0	1	1	2	2	0	2	0	2	15-Jan-10	.	22-Oct-10	.	0	0	16-Jun-10		.	1	16-Jun-10	9.2	28	16-Jun-10	0	16-Jun-10	0	14-Jun-10	.		14-Jun-10	21			14-Jun-10		15-Jul-10	26			15-Jun-10		16-Aug-10	30
0	0	25793	30	2	.	2	0	1	1	3	3	0	3	0	3	26-Dec-10	.	2-Oct-11	.	0	0	.		.	1	.	9.9	30	.	0	16-Aug-11	0	16-Aug-11	.		16-Aug-11	33			16-Aug-11	30	29-Aug-11	35			.		13-Sep-11	37
1	1	25897	22	2	.	3	0	1	1	2	2	0	2	0	2	08-Sep-12	.	15-Jun-13	.	0	0	.	82	.		.			.	0	22-Oct-12	0	22-Oct-12	.		22-Oct-12	6			.		.				.		.
1	1	2594	22	2	.	3	0	3	1	1	1	0	1	0	1	27-Apr-10	.	04-Feb-11	.			.		.		.			.	0	.	0	.	.		15-Jun-10	6			.		27-Sep-10	22			.		27-Oct-10	26
1	1	25983	19	1	.	2	0	6	0	0	0	0	0	0	0	25-Nov-10	.	02-Sep-11	.	0	0	.	96	.	1	.	12.9	43	08-Jan-11	0	08-Jan-11	0	08-Jan-11	.		8-Jan-11	7			08-Jan-11	30	08-Feb-11	11			.		10-Mar-11	15
1	1	2599	32	2	.	2	0	1	1	7	7	0	7	0	7	06-Nov-10	.	13-Aug-11	.	0	0	.	85	.	1	.			.	0	03-Jan-11	0	03-Jan-11	.		3-Jan-11	9			03-Jan-11	30	04-Feb-11	14			.		08-Mar-11	19
1	1	2600	32	2	.	2	3	2	1	3	3	0	3	0	3	31-Jan-12	.	07-Nov-12	.	0	0	.	78	.		.			.	0	08-Mar-12	0	09-Mar-12	.		9-Mar-12	5			.		19-Apr-12	11			.		21-May-12
1	0	2601	23	2	.	2	0	4	1	3	1	0	1	2	1	25-Jul-12	.	1-May-13	.	0	0	.		.	0	.	12.5	38	.	0	14-Mar-13	0	07-Sep-12	.		07-Sep-12	6			.		10-Oct-12	11			.		12-Nov-12	17
0	1	2602	37	2	.	2	3	1	1	2	2	0	2	0	2	16-Aug-11	.	23-May-12	.			.	82	.	0	06-Dec-11	9.6	32	06-Dec-11	0	06-Dec-11	0	07-Dec-11	.		7-Dec-11	16			.		13-Apr-12	34			.		03-May-12	37
1	0	26022	15	1	.	2	0	2	1	0	0	0	0	0	0	16-May-10	.	23-Feb-11	.	2	0	.		.	1	.	10.2	34	09-Aug-10	0	09-Aug-10	0	02-Aug-10	.		02-Aug-10	11	14	11	.		02-Sep-10	15			02-Sep-10	30	2-Oct-10	20
0	1	2607	37	2	.	2	0	3	1	3	3	0	3	0	3	07-May-12	.	14-Feb-13	.	0	0	.	80	.		.			.	0	04-Aug-12	0	06-Aug-12	.		6-Aug-12	13			.		.				.		.
1	1	26092	20	2	.	2	0	3	0	0	0	0	0	0	0	06-Jan-11	.	13-Oct-11	.	0	0	.	96	.	1	.	13.2	44	22-Feb-11	0	22-Feb-11	0	22-Feb-11	.		23-Feb-11	6			23-Feb-11	30	25-Mar-11	11			.		.
1	1	26093	21	2	.	2	0	3	0	0	0	0	0	0	0	16-Jan-12	.	23-Oct-12	30-Oct-12	1	0	.	98	.	1	.	12.6	42	31-Mar-12	0	31-Mar-12	0	31-Mar-12	.		30-Mar-12	11	10		.		30-Apr-12	14			.		30-May-12	19
1	1	26112	18	1	.	2	0	2	1	1	1	0	1	0	1	23-Oct-10	.	30-Jul-11	.	0	0	.	80	.	0	07-Dec-10	12.3	43	07-Dec-10	0	07-Dec-10	0	07-Dec-10	.		7-Dec-10	7			07-Dec-10	30	02-Mar-11	18			.		04-Apr-11	23
1	0	26121	29	2	.	2	3	4	1	0	0	0	0	0	0	14-Sep-12	.	23-Jun-13	.	0	0	.		.	0	.	12.9		.	0	12-Jan-13	0	08-Nov-12	04-Nov-12		08-Nov-12	7			.		10-Dec-12	11			.		10-Jan-13	16
1	1	26122	22	2	.	2	3	2	1	1	1	0	1	0	1	18-Apr-12	.	25-Jan-13	.	0	0	.	75	.	1	.			.	0	15-Jun-12	0	15-Jun-12	.		15-Jun-12	9			.		16-Jul-12	13			.		22-Aug-12	18
0	1	26168	29	2	.	2	0	3	1	3	3	0	3	0	3	16-Oct-09	.	23-Jul-10	.	0	0	.	83	.	0	29-Mar-10	11.4	38	29-Mar-10	0	29-Mar-10	0	29-Mar-10	.		29-Mar-10	24			29-Mar-10	30	19-Apr-10	26			19-Apr-10	30	17-Jun-10	33
1	1	2624	35	2	.	2	0	1	1	6	6	0	6	0	6	18-May-10	18-May-10	25-Feb-11	25-Feb-11	0	0	.	90	.		.			.	0	21-Jul-10	0	21-Jul-10	23-Jul-10	9	23-Jul-10	9	9		.		23-Aug-10	13			.		23-Sep-10	18
1	0	26257	26	2	.	1	0	3	1	3	3	0	3	0	3	07-May-10	.	14-Feb-11	.	0	0	12-Jul-10		.	1	12-Jul-10	11.8	36	12-Jul-10	0	12-Jul-10	0	08-Jul-10	.		07-Jul-10	8			.		07-Aug-10	13			07-Aug-10	30	7-Sep-10	17
1	1	26294	32	2	.	3	3	5	1	0	0	0	0	0	0	11-Nov-11	.	18-Aug-12	.	0	0	09-Feb-12	80	.	0	09-Jan-12	13.5	45	09-Jan-12	0	10-Jan-12	0	09-Jan-12	.		9-Jan-12	8			.		09-Feb-12	12			.		09-Mar-12	16
1	1	26300	17	1	.	2	0	2	1	1	1	0	1	0	1	14-Dec-10	.	21-Sep-11	.	0	0	.	90	.	0	16-Feb-11	10.8	36	16-Feb-11	0	16-Feb-11	0	16-Feb-11	.		17-Feb-11	9			17-Feb-11	30	21-Mar-11	14			.		20-Apr-11	18
1	1	2631	17	1	.	2	0	2	1	1	1	0	1	0	0	20-Apr-11	.	27-Jan-12	.	0	0	.	90	20-Jul-11	0	20-Jul-11	10.8	36	20-Jul-11	0	13-Jul-11	0	13-Jul-11	.		13-Jul-11	12			13-Jul-11	30	15-Aug-11	18			.		15-Sep-11	23
1	1	26346	36	2	.	2	0	4	1	3	0	0	0	3	0	20-Jan-10	.	27-Oct-10	.	0	0	.	80	.	0	15-Mar-10	11.7	39	15-Mar-10	0	15-Mar-10	0	16-Mar-10	.		16-Mar-10	7			.		19-Apr-10	13			.		20-May-10	18
1	1	2635	21	2	.	2	0			0	0	0	0	0	0	11-Apr-10	.	18-Jan-11	.	0	0	.	77	.		.			.	0	14-Jun-10	0	17-Jun-10	.		17-Jun-10	9			.		19-Jul-10	14			.		16-Sep-10	22
0	1	2644	29	2	.	2	0	4	1	3	3	0	3	0	3	07-Sep-11	.	14-Jun-12	.			.	82	.		.			.	0	29-Dec-11	0	02-Jan-12	.		2-Jan-12	16			.		02-Feb-12	21			02-Feb-12	30	02-Mar-12	25
1	1	265	29	2	.	3	0	2	1	3	3	0	3	0	3	28-Sep-12	.	05-Jul-13	.	0	0	.	78	.	1	.	11.1	37	20-Nov-12	0	20-Nov-12	0	20-Nov-12	.		21-Nov-12	7			.		21-Dec-12	12			.		29-Jan-13	17
0	0	26510	22	2	.	2	0	1	1	3	2	0	2	1	2	12-Mar-11	.	14-Dec-11	.	0	0	.		.	0	.	11.8	36	.	0	14-Jul-11	0	04-Jul-11	.		04-Jul-11	16			.		05-Aug-11	20			.		5-Sep-11	25
1	0	26529	30	2	.	2	0	4	1	3	3	0	3	0	3	09-Dec-09	.	16-Sep-10	.	1	0	.		.	0	12-Jan-10	12.5	38	12-Jan-10	0	12-Jan-10	0	11-Jan-10	.		11-Jan-10	4			.		12-Feb-10	10			.		15-Mar-10	13
0	0	2656	17	1	.	2	0	3	1	0	0	0	0	0	0	07-May-11	.	14-Feb-12	.	0	0	.		.	1	.	11.5	35	.	0	19-Aug-11	0	19-Aug-11	.		19-Aug-11	15			19-Aug-11	30	19-Sep-11	19			.		20-Oct-11	23
0	0	26593	20	2	.	2	0	4	1	1	1	0	1	0	1	07-Dec-10	.	14-Sep-11	.	1	0	.		.	1	.	12.8		.	0	11-Mar-11	0	09-Mar-11	.		09-Mar-11	13			.		09-Apr-11	17			.		9-May-11	21
0	1	26595	32	2	.	2	0	3	1	2	2	0	2	0	2	20-Jun-12	.	27-Mar-13	.	0	0	.	76	.	1	.			.	0	17-Oct-12	0	16-Oct-12	.		16-Oct-12	16			.		16-Nov-12	21			16-Nov-12	30	21-Dec-12	25
0	1	2667	38	2	.	2	0	3	1	4	4	0	4	0	4	18-Sep-10	.	04-Jun-11	.	0	0	.	98	.	0	24-Feb-11	9.6	32	24-Feb-11	0	24-Feb-11	0	25-Feb-11	18-Feb-11	24.6	25-Feb-11	26	26		28-Feb-11	30	01-Apr-11	30.6	30.6		.		26-Apr-11	35
0	1	26693b	20	2	.	2	0	3	1	1	1	0	1	0	0	13-Dec-09	.	20-Sep-10	.	0	0	.	82	.	1	08-Apr-10	10.8	36	08-Apr-10	0	12-Apr-10	0	12-Apr-10	.		9-Apr-10	16			.		11-May-10	21			11-May-10	30	14-Jun-10	26
0	0	26693o	26	2	.	2	0	3	1	2	2	0	2	0	2	01-Jul-10	.	8-Apr-11	.	0	0	.		.	1	28-Jan-11	11.5	35	28-Jan-11	0	28-Jan-11	0	28-Jan-11	.		28-Jan-11	30			28-Jan-11	30	14-Feb-11	32			14-Feb-11	30	1-Mar-11	34
0	0	2676	30	2	.	2	3	3	1	4	4	0	4	0	4	.	.	28-Feb-12	28-Feb-12	2	0	22-Sep-11		.	1	22-Sep-11	11.5	35	22-Sep-11	0	13-Sep-11	0	13-Sep-11	.		13-Sep-11	17	17		.		13-Oct-11	21			13-Oct-11		6-Jan-12	33
1	0	26823	19	1	.	2	0	3	1	0	0	0	0	0	0	23-Jul-11	.	30-Apr-12	.	0	0	.		.	0	.	12.5		.	0	10-Sep-11	0	10-Sep-11	.		10-Sep-11	7			.		10-Oct-11	11			.		10-Nov-11	15
0	1	26830	20	2	.	2	0	3	1	1	1	0	1	0	1	22-Sep-09	.	29-Jun-10	.	0	0	.	82	.	1	.	9.9	33	22-Mar-10	0	22-Mar-10	0	27-Mar-10	.		27-Mar-10	26			27-Mar-10	30	27-Apr-10	31			27-Apr-10	30	11-May-10	33
1	0	26831	17	1	.	2	0	4	1	0	0	0	0	0	0	10-Aug-10	.	17-May-11	.	0	0	15-Oct-10		.	0	15-Oct-10	12.7	39	15-Oct-10	0	15-Oct-10	0	14-Oct-10	.		14-Oct-10	9			.		15-Nov-10	13			15-Nov-10	30	16-Dec-10	18
0	0	26837	31	2	.	2	0	2	1	3	3	0	3	0	3	26-Jun-10	.	3-Apr-11	.	0	0	.		.	0	.	10.8	33	15-Nov-10	0	11-Oct-10	0	11-Oct-10	.		11-Oct-10	15			11-Oct-10	30	12-Nov-10	20			12-Nov-10	30	13-Dec-10	24
1	0	26899	18	1	.	2	0	7	0	0	0	0	0	0	0	27-Mar-11	.	3-Jan-12	.	0	0	10-May-11		.	0	10-May-11	12.2	37	10-May-11	0	10-May-11	0	03-May-11	.		03-May-11	5			.		03-Jun-11	10			03-Jun-11	30	7-Jul-11	14
1	1	2690	30	2	.	2	0	4	1	2	2	0	2	0	2	28-Jul-10	.	04-May-11	.	0	0	.		.		.	12.6		27-Jul-10	0	27-Jul-10	0	27-Sep-10	.		27-Sep-10	9			.		27-Oct-10	13			.		22-Dec-10	21
0	1	2694	34	2	.	3	0	1	1	6	6	0	6	0	4	14-May-10	.	21-Feb-11	.	0	0	.		.	0	.	9.9		18-Jul-10	0	18-Jul-10	0	18-Jul-10	.		17-Aug-10	13			.		17-Sep-10	18			.		18-Oct-10	22
0	0	26985	22	2	.	2	0	5	1	1	1	0	1	0	1	02-Apr-12	.	9-Jan-13	.	0	0	.		.	1	27-Nov-12	10.8	33	27-Nov-12	0	27-Nov-12	0	20-Sep-12	11-Aug-12	18	20-Sep-12	24			20-Sep-12	30	27-Nov-12	34			.		9-Dec-12	36
1	0	27040	14	0	.	1	0	1	1	0	0	0	0	0	0	28-Dec-10	.	4-Oct-11	.	0	0	.		.	0	.	10.8	33	.	0	22-Mar-11	0	26-Feb-11	.		26-Feb-11	8			.		28-Mar-11	12			.		26-Apr-11	16
1	1	2706b	30	2	.	2	0	1	1	2	2	0	2	0	2	28-Nov-10	.	05-Sep-11	.	0	0	.	90	.	0	31-Jan-11	10.8	36	31-Jan-11	0	31-Jan-11	0	28-Feb-11	.		31-Jan-11	9			31-Jan-11	30	28-Feb-11	14			.		31-Mar-11	18
0	1	2712	22	2	.	2	0	3	1	2	1	0	1	1	1	06-Sep-09	.	13-Jun-10	.	0	0	.	85	.	0	.	11.1	37	12-Jan-10	0	12-Jan-10	0	13-Jan-10	.		13-Jan-10	18			.		20-Apr-10	34			.		27-Apr-10	35
0	1	27134	21	2	.	2	0	3	1	2	1	0	1	1	1	15-Dec-09	.	22-Sep-10	.	0	0	.	76	04-Aug-10	0	04-Aug-10	10.2	34	04-Aug-10	0	04-Aug-10	0	04-Aug-10	.		4-Aug-10	33			04-Aug-10	30	12-Aug-10	34			.		24-Aug-10	36
0	1	27276	22	2	.	2	0			5	3	0	3	2	3	23-May-10	.	02-Mar-11	.	0	0	13-Oct-10		.	0	13-Oct-10			.	0	13-Oct-10	0	13-Oct-10	.		13-Oct-10	20			13-Oct-10	30	17-Nov-10	25			.		06-Jan-11	33
0	1	27291	20	2	.	2	0	3	1	0	0	0	0	0	0	15-Apr-12	.	22-Jan-13	.	0	0	.	79	.	0	23-Aug-12	10.5	35	23-Aug-12	0	22-Aug-12	0	09-Aug-12	.		9-Aug-12	16			.		10-Sep-12	20			09-Sep-12	30	10-Oct-12	25
0	0	27314	31	2	.	3	0	8		4	4	0	4	0	4	12-May-10	.	19-Feb-11	.	0	0	.		.	0	.	12.5		.	0	20-Oct-10	0	13-Oct-10	.		13-Oct-10	22			13-Oct-10	30	13-Nov-10	26			13-Nov-10	30	11-Dec-10	30
0	1	2732	20	2	.	2	0	3	1	0	0	0	0	0	0	20-Sep-09	.	27-Jun-10	.	0	0	.	86	.	0	.	10.8	36	14-Jan-10	0	14-Jan-10	0	14-Jan-10	.		14-Jan-10	17			.		15-Apr-10	29			.		14-May-10	34
1	0	27338	29	2	.	2	0	3	1	3	2	0	2	1	2	28-Jun-12	.	5-Apr-13	.	0	0	.		.	0	16-Aug-12	11.5	35	16-Aug-12	0	16-Aug-12	0	15-Aug-12	.		15-Aug-12	6			.		17-Sep-12	11			.		20-Oct-12	15
1	0	27340	27	2	.	2	0	6	1	1	1	0	1	0	1	.	.	10-Nov-12	10-Nov-12	0	0	.		.	1	11-Apr-12	12.5	38	.	0	11-Apr-12	0	10-Apr-12	10-Apr-12	9	10-Apr-12	9			.		10-May-12	13			.		9-Jun-12	17
1	1	2739	33	2	.	3	0	1	1	5	5	0	5	0	5	20-Aug-10	.	27-May-11	.	0	0	.	82	.	0	.	11.1	37	13-Nov-10	0	13-Nov-10	0	13-Nov-10	.		13-Nov-10	12			.		15-Dec-10	17			.		15-Jan-11	22
0	1	2748	28	2	.	2	0	3	1	1	1	0	1	0	1	.	.	27-Dec-12	27-Dec-12	1	0	.	80	.	1	14-Jul-12	9.9		14-Jul-12	0	14-Jul-12	0	17-Jul-12	13-Jul-12	16	17-Jul-12	16	16		.		21-Aug-12	22	22		.		21-Sep-12	26
0	0	27593	25	2	.	2	0	3	1	2	2	0	2	0	2	10-Oct-09	.	18-Jul-10	.	0	0	.		.	1	.	9.9	30	.	0	26-Jul-10	0	28-Apr-10	.		28-Apr-10	28			28-Apr-10	30	26-Jul-10	31			26-Jul-10	30	9-Aug-10	33
1	1	27649	29	2	.	2	0	1	1	3	3	0	3	0	2	28-Aug-12	.	04-Jun-13	.	0	0	.	78	.	1	26-Oct-12	10.2	34	26-Oct-12	0	25-Oct-12	0	25-Oct-12	.		25-Oct-12	8			.		29-Nov-12	12			.		29-Dec-12	17
1	1	27652	17	1	.	2	0			0	0	0	0	0	0	16-Jun-11	.	23-Mar-12	.			.	88	12-Aug-11		.			.	0	12-Aug-11	0	12-Aug-11	.		12-Aug-11	8			12-Aug-11	30	15-Sep-11	13			.		17-Oct-11	18
0	0	27668	34	2	.	2	0	1	1	5	5	0	5	0	5	30-Oct-09	.	6-Aug-10	.	0	0	.		.	1	12-Apr-10	11.8	36	12-Apr-10	0	12-Apr-10	0	12-Apr-10	.		11-Mar-10	18			.		12-Apr-10	23			12-Apr-10	30	18-May-10	28
1	1	27687	28	2	.	2	0	3	1	3	3	0	3	0	2	15-Aug-12	.	22-May-13	.	0	0	.	85	.	1	.	9.9	30	12-Nov-12	0	13-Nov-12	0	13-Nov-12	.		13-Nov-12	12			.		10-Jan-13	21			.		13-Feb-13	25
0	1	27734	36	2	.	1	0	3	1	4	2	0	2	2	2	26-Jul-10	.	03-May-11	.	0	0	25-Mar-11	86	25-Mar-11	0	25-Mar-11	10.8	36	25-Mar-11	0	25-Mar-11	0	15-Jan-11	.		15-Jan-11	25			15-Jan-11	30	28-Mar-11	35			28-Mar-11	30	04-Apr-11	37
0	0	27782	26	2	.	2	0	4	1	2	2	0	2	0	2	28-Jul-10	.	4-May-11	.	0	0	.		.	1	.	11.2	34	.	0	03-Jan-11	0	03-Jan-11	.		03-Jan-11	22			3-Jan-11	30	03-Feb-11	27			03-Feb-11	30	3-Mar-11	31
0	0	2781	27	2	.	3	0	2	1	3	3	0	3	0	3	09-Apr-10	.	16-Jan-11	.	0	0	26-Aug-10		.	0	26-Aug-10	11.8	36	26-Aug-10	0	26-Aug-10	0	16-Aug-10	.		16-Aug-10	18			16-Aug-10		16-Sep-10	22			16-Sep-10		16-Oct-10	27
0	1	2784	32	2	.	2	0	1	1	6	5	0	5	1	4	15-Sep-11	.	22-Jun-12	.	0	0	.	86	.	0	09-Mar-12	10.5		09-Mar-12	0	09-Mar-12	0	12-Mar-12	.		12-Mar-12	25			.		13-Apr-12	30			13-Apr-12	30	30-Apr-12	33
1	0	27961	25	2	.	2	0	3	1	2	2	0	2	0	2	24-Dec-11	.	30-Sep-12	.	0	0	17-Feb-12		.	1	17-Feb-12	11.8	36	17-Feb-12	0	17-Feb-12	0	15-Feb-12	.		15-Feb-12	7			.		17-Mar-12	12			.		17-Apr-12	16
1	1	2797	16	1	.	2	0	3	1	0	0	0	0	0	0	05-Feb-11	.	12-Nov-11	.	0	0	29-Mar-11	90	29-Mar-11	0	29-Mar-11	12		29-Mar-11	0	29-Mar-11	0	30-Mar-11	.		30-Mar-11	7			.		29-Apr-11	12			.		30-May-11	17
1	1	28006	31	2	.	2	0	4	1	6	4	0	4	2	4	27-May-10	.	04-Mar-11	.	0	0	.	84	23-Sep-10	1	23-Sep-10	11.1	37	23-Sep-10	0	23-Sep-10	0	23-Sep-10	.		18-Aug-10	12			.		23-Sep-10	17			.		25-Oct-10	21
0	1	28024	15	1	.	2	0	8	1	0	0	0	0	0	0	15-Jul-09	.	22-Apr-10	.	0	0	.	75	.	1	01-Mar-10	11.4	38	01-Mar-10	0	01-Mar-10	0	02-Mar-10	.		2-Mar-10	33			.		.				.		.
0	0	28154	27	2	.	2	0	4	2	2	2	0	2	0	2	15-Jul-11	.	22-Apr-12	.	0	0	.		.	1	.	11.5	35	.	0	01-Feb-12	0	06-Jan-12	.		06-Jan-12	25			6-Jan-12	30	01-Feb-12	28			.		7-Mar-12	34
0	0	28155	29	2	.	3	0	3	1	4	4	0	4	0	4	18-Jan-10	.	25-Oct-10	.	0	0	.		.		.	12.8		14-May-10	0	14-May-10	0	10-May-10	.		10-May-10	15			10-May-10	30	10-Jun-10	20			10-Jun-10	30	12-Jul-10	25
0	0	28173	23	2	.	2	0	3	1	2	2	0	2	0	2	07-Dec-10	.	14-Sep-11	.	0	0	.		.	1	.	11.5	35	.	0	25-Apr-11	0	25-Apr-11	.		25-Apr-11	19			25-Apr-11	30	25-May-11	24			.		.
0	0	28246	37	2	.	3	0	3	1	5	5	0	5	0	5	.	.	8-Jul-12	.	0	0	30-Jan-12		.	0	30-Jan-12	13.8	42	30-Jan-12	0	30-Jan-12	0	23-Jan-12	.		23-Jan-12	16			.		24-Feb-12	23		23	.		24-Mar-12	28
1	1	28251	29	2	.	2	0	3	1	4	4	0	4	0	4	20-Jul-12	.	27-Apr-13	.	0	0	.	75	.		.			.	0	12-Sep-12	0	12-Sep-12	12-Sep-12		12-Sep-12	7			.		.				.		.
0	1	2828	30	2	.	3	0			4	4	0	4	0	4	.	.	28-Jun-10	.	0	0	.	78	.		.			.	0	04-May-10	0	05-May-10	.		5-May-10	32			05-May-10	30	20-May-10	34		34	20-May-10	30	.
1	0	28314	27	2	.	2	0	3	1	1	1	0	1	0	1	20-Sep-10	.	27-Jun-11	.	0	0	.		.	0	.	9.9	30	.	0	03-Nov-10	0	02-Nov-10	.		02-Nov-10	6			2-Nov-10	30	02-Dec-10	11			02-Dec-10	30	4-Jan-11	15
1	0	28361	21	2	.	2	0	3	1	0	0	0	0	0	0	17-Aug-11	.	24-May-12	.	0	0	.		.	0	.	11.5		.	0	23-Sep-11	0	23-Sep-11	.		23-Sep-11	5			.		24-Oct-11	9			.		24-Nov-11	14
1	0	28366	28	2	.	2	0	4	1	1	1	0	1	0	1	20-May-11	.	27-Feb-12	.	0	0	.		.	0	.	12.5	33	.	0	11-Aug-11	0	11-Aug-11	.		11-Aug-11	11			.		17-Sep-11	17			.		25-Oct-11	22
0	0	28417	27	2	.	2	3	5	0	1	1	0	1	0	1	21-Jan-11	.	28-Oct-11	.	0	0	.		.	1	.	13	39	.	0	23-May-11	0	04-Jul-11	.		03-May-11	14			.		03-Jun-11	18			.		4-Jul-11	23
0	1	28466	22	2	.	3	0	6	1	1	1	0	1	0	1	18-Sep-09	.	25-Jun-10	.	0	0	.	103	.	0	20-May-10	12	40	20-May-10	0	20-May-10	0	21-May-10	.		21-May-10	35			21-May-10	30	.				.		.
1	0	285	35	2	.	2	1	2	1	4	3	0	3	1	3	20-Aug-11	.	4-Jun-12	.	0	0	.		.	1	.	12.5	38	.	0	30-Sep-11	0	30-Sep-11	.		30-Sep-11	5			.		29-Oct-11	9			.		30-Nov-11	13
1	1	28503	20	2	.	2	0	4	1	0	0	0	0	0	0	16-Oct-11	.	23-Jul-12	.			.	89	05-Jan-12	1	05-Jan-12			.	0	04-Jan-12	0	04-Jan-12	.		4-Jan-12	11			.		04-Feb-12	15			.		07-Mar-12	20
1	1	28513	21	2	.	2	0	4	1	1	0	0	0	1	0	06-Sep-10	.	13-Jun-11	.	1	0	20-Jan-11	84	19-Oct-10	0	19-Oct-10	10.5	35	19-Oct-10	0	19-Oct-10	0	19-Oct-10	.		19-Oct-10	6			.		19-Nov-10	10			.		20-Dec-10	15
1	0	28608	24	2	.	2	0	3	1	2	2	0	2	0	2	18-Feb-11	.	25-Nov-11	.	0	0	.		.	1	.	13.2	40	.	0	19-May-11	0	19-May-11	.		04-May-11	10			.		18-Jun-11	17			.		11-Jul-11	20
0	1	28659	18	1	.	3	0	2	1	1	1	0	1	0	1	24-Oct-11	.	01-Aug-12	.	0	0	.	90	.		.			.	0	15-Feb-12	0	15-Feb-12	.		15-Feb-12	16			.		15-Mar-12	20			.		16-Apr-12	24
0	0	28727	25	2	.	2	3	5	0	1	1	0	1	0	1	05-Apr-10	.	12-Jan-11	.			.		.		.			.		.	0	19-Oct-10	.		19-Oct-10	28			19-Oct-10	30	.				.		.
0	1	28729	26	2	.	2	0	2	1	3	3	0	3	0	3	june 2011	.	mar 2012	.	0	0	11-Nov-11	82	11-Nov-11	1	11-Nov-11	9	30	11-Nov-11	0	10-Nov-11	0	10-Nov-11	.		10-Nov-11	21		21	.		07-Dec-11	24			.		20-Jan-12	29
0	0	28742	22	2	.	2	0	2	1	2	1	0	1	1	1	26-Jan-11	.	2-Nov-11	.	0	0	.		.	1	.	10.8	33	.	0	16-Jul-11	0	16-Jul-11	.		16-Jul-11	24			.		16-Aug-11	28			16-Aug-11	30	16-Sep-11	33
0	0	28841	16	1	.	2	0	3	1	0	0	0	0	0	0	24-Jun-10	.	31-Mar-11	4-Apr-11	0	0	03-Nov-10		.	0	03-Nov-10	11.2	34	03-Nov-10	0	03-Nov-10	0	02-Nov-10	.		02-Nov-10	18	17		2-Nov-10	30	02-Dec-10	23	22		02-Dec-10	30	4-Jan-11	27
1	1	2885	17	1	.	2	0	3	1	0	0	0	0	0	0	04-Dec-10	.	11-Sep-11	.	0	0	.	96	01-Mar-11	0	01-Mar-11	9.9	33	01-Mar-11	0	01-Mar-11	0	01-Mar-11	.		3-Mar-11	12			03-Mar-11	30	04-Apr-11	17			.		04-May-11	22
0	1	28936	18	1	.	3	0	2	1	1	1	0	1	0	1	13-May-10	.	20-Feb-11	.			.		.		.			.	0	29-Oct-10	0	29-Oct-10	.		29-Oct-10	24			29-Oct-10	30	.				.		.
1	1	28984	21	2	.	2	1	4	1	1	1	0	1	0	1	07-Sep-11	.	14-Jun-12	.			.		.		.			.	0	10-Nov-11	0	10-Nov-11	.		10-Nov-11	9			.		15-Dec-11	14			.		17-Jan-12	19
1	1	2902	34	2	.	2	0	4	1	2	2	0	2	0	2	26-Feb-11	.	03-Dec-11	.	1	0	.	89	.	1	.	12	40	04-May-11	0	05-May-11	0	05-May-11	.		5-May-11	9			05-May-11	30	07-Jun-11	15			07-Jun-11	30	18-Jul-11	21
1	1	29038	28	2	.	2	0			0	0	0	0	0	0	20-Jul-10	.	27-Apr-11	.			.		.		.			.	1	12-Oct-10	0	12-Oct-10	.		12-Oct-10	12			.		13-Nov-10	17			.		14-Dec-10	22
1	1	2905	32	2	.	2	0	1	2	4	4	0	4	0	4	19-Dec-09	.	26-Sep-10	.	0	0	.	82	.	1	.	13.5	45	23-Feb-10	0	23-Feb-10	0	23-Feb-10	.		23-Feb-10	9			.		23-Mar-10	13			.		23-Apr-10	18
1	0	2911	16	1	.	2	0	1	1	1	1	0	1	0	1	05-Feb-11	.	12-Nov-11	.	0	0	.		.	0	.	10.8	33	.	0	11-May-11	0	11-May-11	.		11-May-11	9			.		17-Jun-11	18			17-Jun-11	30	26-Sep-11	33
0	1	29175	22	2	.	3	0	4	1	1	1	0	1	0	1	16-Mar-11	.	23-Dec-11	.	0	0	.	88	14-Jul-11	1	15-Jul-11	10.5	35	15-Jul-11	0	14-Jul-11	0	14-Jul-11	.		14-Jul-11	17			14-Jul-11	30	15-Aug-11	22			.		09-Sep-11	25
1	1	29189	19	1	.	2	0	4	1	0	0	0	0	0	0	27-Jul-10	.	03-May-11	.	0	0	.	85	25-Aug-10	0	25-Aug-10	13.8		25-Aug-10	0	25-Aug-10	0	25-Aug-10	.		25-Aug-10	9			.		27-Sep-10	13			.		27-Oct-10	17
1	0	29192	28	2	.	2	0	4	1	2	2	0	2	0	2	24-Mar-11	.	31-Dec-11	.	0	0	.		.	0	12-Jul-11	12.3		12-Jul-11	0	12-Jul-11	0	12-Jul-11	13-Jun-11	11	14-Jun-11	11			.		13-Jul-11	15			.		13-Aug-11	20
0	1	2931	19	1	.	2	0	1	1	1	1	0	1	0	1	22-May-09	.	01-Mar-10	.	0	0	.	82	.	0	.	12.6	42	01-Feb-10	0	01-Feb-10	0	01-Feb-10	.		1-Feb-10	36			.		.				.		.
0	1	2934	19	1	.	2	0	3	1	1	1	0	1	0	1	10-Dec-09	.	17-Sep-10	.	0	0	.	84	.	0	.	9.9	33	03-May-10	0	03-May-10	0	03-May-10	.		3-May-10	21			03-May-10	30	03-Jun-10	26			03-Jun-10	30	03-Jul-10	31
0	1	29398	34	2	.	2	0	1	1	10	7	0	7	3	7	5-Jan-10	.	12-Oct-10	.	0	0	.	85	.	1	.	12	40	23-Apr-10	0	23-Apr-10	0	23-Apr-10	.		23-Apr-10	15			23-Apr-10	30	23-Sep-10	37			.		.
1	1	29435b	29	2	.	2	0	4	1	2	2	0	2	0	2	01-Feb-12	.	08-Nov-12	.	0	0	03-May-12		.		.			.	0	03-May-12	0	03-May-12	.		3-May-12	12			.		06-Jun-12	19			06-Jun-12	30	09-Jul-12	23
1	0	29435o	23	2	.	2	0	4	1	0	0	0	0	0	0	15-Oct-12	.	22-Jul-13	.	1	0	.	75	.	0	.	12.9	40	.	0	02-Jan-13	0	02-Jan-13	.		18-Dec-12	9			.		15-Jan-13	13			.		15-Feb-13	17
1	1	29439	18	1	.	2	0	4	1	0	0	0	0	0	0	.	.	5-Oct-10	05-Oct-10	0	0	.	75	.	0	04-Mar-10	12.3	41	04-Mar-10	0	04-Mar-10	0	04-Mar-10	03-Mar-10	9	4-Mar-10	9	9		.		.				.		.
1	1	29445	18	1	.	2	0	3	0	0	0	0	0	0	0	29-Jan-12	.	06-Nov-12	.	1	0	.	78	.	1	.			.	0	15-Mar-12	0	15-Mar-12	.		15-Mar-12	7			.		16-Apr-12	11			.		16-May-12	15
0	0	29460	27	2	.	2	0	4	0	1	1	0	1	0	1	10-Aug-09	.	17-May-10	.	0	0	.		.	1	19-Feb-10	12.5	38	19-Feb-10	0	19-Feb-10	0	18-Feb-10	.		18-Feb-10	27			.		18-Mar-10	31			18-Mar-10	30	7-Apr-10	34
1	1	29532	24	2	.	2	0	4	1	1	1	0	1	0	1	29-Dec-10	.	05-Oct-11	.	0	0	.	80	.	0	28-Mar-11	12.3	41	28-Mar-11	0	24-Mar-11	0	24-Mar-11	.		24-Mar-11	12			24-Mar-11	30	25-Apr-11	17			.		25-May-11	22
1	1	29543	21	2	.	3	0	3	1	2	2	0	2	0	2	04-Sep-10	.	11-Jun-11	.	0	0	.	88	08-Nov-10	1	08-Nov-10	12	42	08-Nov-10	0	08-Nov-10	0	08-Nov-10	.		8-Nov-10	11			.		11-Dec-10	16			11-Dec-10	30	11-Jan-11	19
1	0	29551	21	2	.	3	0	3	1	1	1	0	1	0	1	10-Aug-10	.	17-May-11	.	0	0	20-Sep-10		.	1	20-Sep-10	11.7	39	20-Sep-10	0	20-Sep-10	0	15-Sep-10	.		15-Sep-10	5			.		15-Oct-10	9			.		16-Nov-10	13
1	1	2958	27	2	.	2	0	2	2	3	3	0	3	0	3	23-Dec-09	.	30-Sep-10	.	0	0	.	85	.	1	.	12	40	.	0	02-Feb-10	0	03-Feb-10	.		2-Feb-10	6			.		.				.		.
1	0	2959	24	2	.	2	0	4	0	0	0	0	0	0	0	21-Apr-12	.	28-Jan-13	.	0	0	.		.	1	.	13.2	40	.	0	07-Jun-12	0	04-Jun-12	.		04-Jun-12	6			.		04-Jul-12	10			.		7-Aug-12	15
0	0	29656	33	2	.	2	0	3	1	2	2	0	2	0	2	12-Aug-09	.	19-Jun-10	.	0	0	.		.	1	12-Jan-10	12.5	38	12-Jan-10	0	12-Jan-10	0	12-Jan-10	.		12-Jan-10	17			.		.				.		.
0	1	297	29	2	.	3	3	4	1	2	2	0	2	0	2	14-Nov-11	.	21-Aug-12	.	0	0	03-May-12		.		.			.	0	03-May-12	0	04-May-12	.		4-May-12	24			04-May-12	30	05-Jun-12	29			05-Jun-12	30	05-Jul-12	33
0	0	29740	22	2	.	2	4	4	1	1	1	0	1	0	1	01-Jan-11	.	8-Oct-11	.	0	0	.		.	1	.	11.2	34	.	0	04-Aug-11	0	04-Aug-11	.		04-Aug-11	30			4-Aug-11	30	03-Sep-11	35			.		14-Sep-11	36
1	1	2975	20	2	.	2	0	4	1	0	0	0	0	0	0	15-Apr-10	.	22-Jan-11	.	0	0	.	82	.	0	21-Sep-10	10.8	36	08-Jul-10	0	08-Jul-10	0	08-Jul-10	.		8-Jul-10	12			.		06-Aug-10	17			.		06-Sep-10	22
0	1	2976	13	0	.	3	0	2	0	0	0	0	0	0	0	27-Aug-09	.	04-Jun-10	.	0	0	.	77	.	1	.	10.5	35	02-Feb-10	0	02-Feb-10	0	02-Feb-10	.		2-Feb-10	18			.		30-Mar-10	31			.		15-Apr-10	34
1	0	29764	33	2	.	2	0	4	1	2	2	0	2	0	2	12-Nov-09	.	19-Aug-10	.	0	0	.		.	1	01-Feb-10	11.5	35	01-Feb-10	0	01-Feb-10	0	25-Feb-10	.		25-Jan-10	10			.		25-Feb-10	14			25-Feb-10	30	25-Mar-10	18
1	1	2978	17	1	.	2	0	3	1	1	0	0	0	1	0	10-Nov-09	.	17-Aug-10	.	0	0	.	87	.	0	04-Jun-10	12		12-Feb-10	0	03-Feb-10	0	03-Feb-10	.		3-Feb-10	7			.		08-Mar-10	13			.		08-Apr-10	18
0	1	29828	20	2	.	2	0	2	1	2	2	0	2	0	2	20-Apr-11	.	27-Jan-12	.	0	0	28-Nov-11	88	28-Nov-11	0	28-Nov-11	10.8	36	28-Nov-11	0	28-Nov-11	0	28-Nov-11	.		17-Oct-11	26			17-Oct-11		28-Nov-11	33			.		12-Dec-11	34
1	1	29832	24	2	.	2	0	4	1	0	0	0	0	0	0	03-Apr-12	.	10-Jan-13	.	0	1	15-Jun-12		.		.			.	0	15-Jun-12	0	18-Jun-12	.		18-Jun-12	10			.		18-Jul-12	14			.		20-Aug-12	20
1	1	29866	18	1	.	2	0	3	1	1	0	0	0	1	0	11-Feb-10	.	18-Nov-10	.	0	0	.	85	.	0	26-Mar-10	12.6	42	26-Mar-10	0	26-Mar-10	0	.	.		27-Mar-10	6			.		27-Apr-10	11			.		27-May-10	16
0	1	29882	19	1	.	2	0	3	1	1	1	0	1	0	1	21-Jul-11	.	28-Sep-12	.	0	0	25-May-12		.		.			.	0	25-May-12	0	28-May-12	.		28-May-12	22			28-May-12	30	28-Jun-12	27			28-Jun-12	30	13-Jul-12	29
0	1	29898	28	2	.	2	0	3	1	1	1	0	1	0	1	10-Nov-09	.	17-Aug-10	.	0	0	.	82	.	0	02-Mar-10	9	30	02-Mar-10	0	02-Mar-10	0	03-Mar-10	.		3-Mar-10	16			.		03-Apr-10	21			.		.
0	1	29919	18	1	.	2	0	3	1	0	0	0	0	0	0	29-Dec-10	.	06-Oct-11	.	0	0	15-Jun-11	90	.	1	15-Jun-11	10.5	35	15-Jun-11	0	15-Jun-11	0	16-Jun-11	.		16-Jun-11	24			16-Jun-11	30	16-Jul-11	28			16-Jul-11	30	08-Aug-11	31
1	1	29921	18	1	04-Jan-93	2	0	3	1	1	0	0	0	1	0	28-Mar-11	.	05-Jan-12	.	0	0	17-Jun-11	85	17-Jun-11	1	17-Jun-11	11.7	39	17-Jun-11	0	17-Jun-11	0	16-Jun-11	.		17-Jun-11	11			.		19-Sep-11	25			.		25-Oct-11	29
1	1	29925	22	2	.	2	3	4	0	0	0	0	0	0	0	11-Jul-12	.	18-Apr-13	.	0	0	.	74	.	0	.			.		.	0	22-Aug-12	.		22-Aug-12	6			.		.				.		.
1	1	29981	24	2	.	2	3	4	1	1	1	0	1	0	1	05-May-11	.	12-Feb-12	.	0	0	07-Jul-11	86	07-Jul-11	0	07-Jul-11	11.7	39	07-Jul-11	0	07-Jul-11	0	07-Jul-11	.		7-Jul-11	9			07-Jul-11	30	22-Aug-11	15			.		.
0	1	30019	17	1	.	2	3	2	1	0	0	0	0	0	0	26-Nov-10	.	03-Sep-11	.	0	0	18-Jul-11	85	18-Jul-11	0	18-Jul-11	9	30	18-Jul-11	0	18-Jul-11	0	18-Jul-11	.		18-Jul-11	34			18-Jul-11	30	19-Jul-11	34			.		04-Aug-11	36
0	1	3002	35	2	.	2	0	2	1	2	2	0	2	0	2	13-Nov-11	.	20-Aug-12	.	0	0	.	90	.		.			.	0	30-Mar-12	0	30-Mar-12	.		30-Mar-12	19			.		03-May-12	24			03-May-12	30	04-Jun-12	29
1	0	30035	29	2	.	2	0	4	0	3	3	0	3	0	3	18-Sep-10	.	25-Jun-11	.	0	0	.		.	1	.	13.8	42	.	0	03-Nov-10	0	02-Nov-10	.		02-Nov-10	6			2-Nov-10	30	06-Dec-10	14			06-Dec-10	30	7-Jan-11	19
1	0	30039	28	2	.	2	0	4	1	2	2	0	2	0	2	06-Mar-12	.	13-Dec-12	.	0	0	.		.	0	.	11.5	35	.	0	01-Aug-12	0	.	.		06-Jul-12	12			6-Jul-12	30	09-Aug-12	22			.		.
0	0	30050	24	2	.	2	0	3	1	3	2	0	2	1	2	15-Dec-09	.	22-Sep-10	.	0	0	.		.	1	.	10.8	33	.	0	05-Jul-10	0	01-Jul-10	.		01-Jul-10	28			1-Jul-10	30	19-Jul-10	30			19-Jul-10	30	3-Aug-10	33
0	1	30072	17	1	.	2	3	3	1	0	0	0	0	0	0	31-Mar-11	.	07-Jan-12	.	0	0	02-Aug-11	88	02-Aug-11	0	02-Aug-11	10.5	35	02-Aug-11	0	02-Aug-11	0	02-Aug-11	.		2-Aug-11	18			02-Aug-11	30	02-Sep-11	23			.		03-Oct-11	27
0	1	3008	31	2	.	2	0	3	1	2	2	0	2	0	2	28-Jul-12	.	04-May-13	.	0	0	.	83	25-Oct-12	0	25-Oct-12	12.3	41	25-Oct-12	0	25-Oct-12	0	25-Oct-12	.		25-Oct-12	13			.		23-Nov-12	17			.		27-Dec-12	22
0	1	30088	18	1	.	2	3	3	1	1	1	0	1	0	1	28-Mar-11	.	05-Jan-12	.	0	0	04-Aug-11	85	04-Aug-11	0	04-Aug-11	9	30	04-Aug-11	0	04-Aug-11	0	04-Aug-11	.		4-Aug-11	18			04-Aug-11	30	05-Sep-11	23			.		05-Oct-11	27
1	0	3009	34	2	.	2	0	3		3	3	0	3	0	3	08-Sep-10	.	15-Jun-11	.	0	0	.		.	0	.	13.2	40	.	0	22-Oct-10	0	20 octu 2010	.		20-Oct-10	5			.		20-Nov-10	10			.		18-Jan-11	18
1	1	30090	16	1	.	2		1	1	0	0	0	0	0	0	16-May-11	.	23-Feb-12	.	0	0	06-Aug-11	88	06-Aug-11	1	06-Aug-11	10.5	35	06-Aug-11	0	06-Aug-11	0	06-Aug-11	.		6-Aug-11	11			06-Aug-11	30	08-Sep-11	16			.		13-Oct-11	21
0	1	30094	33	2	.	2	0	2	0	4	4	0	4	0	4	09-Dec-10	.	16-Sep-11	.	0	0	05-Aug-11	88	05-Aug-11	0	05-Aug-11	11.1	37	05-Aug-11	0	05-Aug-11	0	05-Aug-11	.		6-Aug-11	34			06-Aug-11	30	22-Aug-11	36			.		29-Aug-11	37
1	0	3012	24	2	.	2	0	1	1	2	2	0	2	0	2	04-Jul-11	.	11-Apr-12	.	0	0	.		.	1	.	11.8	36	.	0	13-Sep-11	0	13-Sep-11	.		13-Sep-11	10			.		13-Oct-11	14			.		14-Nov-11	19
0	1	3017	25	2	.	2	0	3	1	3	3	0	3	0	3	10-Feb-12	.	17-Nov-12	.	1	0	.	80	.		.			.	0	06-Jul-12	0	09-Jul-12	.		9-Jul-12	21			09-Jul-12	30	11-Aug-12	25			.		.
1	1	3023	21	2	.	2	3	3	1	1	0	0	0	1	0	22-Oct-11	.	29-Feb-12	.			.	80	20-Dec-11		.			.	0	20-Dec-11	0	20-Dec-11	.		21-Dec-11	8			.		20-Jan-12	13			.		20-Feb-12	17
1	1	3029	35	2	.	2	0	3	1	3	3	0	3	0	3	02-Dec-11	.	09-Sep-12	.	1	0	.	80	.		.			.	0	07-Feb-12	0	08-Feb-12	.		8-Feb-12	9			.		09-Mar-12	13			.		09-Apr-12	17
0	1	3037	39	2	.	3	0	1	1	5	5	0	5	0	5	01-Aug-12	.	08-May-13	.	0	0	.	85	.	0	.			.	0	22-Nov-12	0	23-Nov-12	.		23-Nov-12	16			.		27-Dec-12	20			27-Dec-12	30	25-Jan-13	24
0	0	3057	32	2	.	2	0	1		2	2	0	2	0	2	05-Mar-10	.	12-Dec-10	.	0	0	.		.	1	13-Aug-10	12.8		13-Aug-10	0	13-Aug-10	0	12-Dec-10	.		12-Aug-10	22			12-Aug-10	30	13-Sep-10	27			13-Sep-10	30	13-Oct-10	32
1	0	30582	26	2	.	2	3	3	2	1	1	0	1	0	1	01-Sep-12	.	8-Jun-13	.	0	0	.		.	0	.	12.2		.	0	.	0	12-Oct-12	09-Oct-12	5	12-Oct-12	5			.		14-Nov-12	10			.		18-Dec-12	15
1	0	3060	32	2	.	2	0	3	1	4	3	0	3	1	3	29-Apr-11	.	6-Feb-12	.	0	0	.		.	0	.	12.2	37	21-Jul-11	0	30-Jun-11	0	17-Jun-11	.		17-Jun-11	6			.		22-Jul-11	12			.		19-Aug-11	15
1	0	3066	33	2	.	2	0	3	1	4	4	0	4	0	4	13-Apr-10	.	20-May-11	.	0	0	.		.	0	.	12.2	37	.	0	22-Jun-10	0	28-May-10	.		28-May-10	6			.		.				.		.
1	1	3069	33	2	.	2	0			5	2	0	2	3	2	01-Jul-10	.	08-Apr-11	.	0	0	.	82	.		.			.	0	07-Sep-10	0	08-Sep-10	.		8-Sep-10	9			.		11-Oct-10	14			.		11-Nov-10	18
0	0	30710	21	2	.	2	0	5	1	0	0	0	0	0	0	07-Oct-09	.	14-Jul-10	.	0	0	.		.	0	.	11.8	36	.	0	06-Feb-10	0	07-Jan-10	.		07-Jan-10	13			.		06-Feb-10	16			06-Feb-10	30	6-Apr-10	25
0	0	30750	24	2	.	3	0	2	1	3	3	0	3	0	3	20-Oct-09	.	27-Jul-10	.	0	0	.		.	1	29-Mar-10	12.5	38	29-Mar-10	0	29-Mar-10	0	18-Feb-10	.		18-Feb-10	17			.		29-Mar-10	29			29-Mar-10	30	3-May-10	27
1	1	3076	28	2	.	2	0	1	1	4	4	0	4	0	4	18-Nov-09	.	25-Aug-10	.	2	0	.	78	.	0	.	11.4	38	09-Feb-10	0	09-Feb-10	0	10-Feb-10	.		10-Feb-10	11			.	0	19-Mar-10	17			.	0	13-Apr-10	21
0	1	3077	33	2	.	2	0	1	1	5	4	0	4	1	3	24-Mar-11	.	01-Jan-12	.	0	0	02-Jul-11	88	02-Jul-11	1	02-Jul-11	9	30	02-Jul-11	0	02-Jul-11	0	04-Jul-11	.		4-Jul-11	14			04-Jul-11	30	07-Sep-11	24			.		01-Dec-11	36
0	1	3083	17	1	.	2	0	3	1	0	0	0	0	0	0	14-Sep-09	.	21-Jun-10	.	0	0	.	77	.	0	.	11.4	37	09-Feb-10	0	09-Feb-10	0	10-Feb-10	.		10-Feb-10	21			.		13-Mar-10	26			.		13-Apr-10	30
0	1	3085	22	2	.	2	0	3	1	2	2	0	2	0	2	25-Sep-09	.	30-Jun-10	.	0	0	.	85	.	1	.	11.4		11-Feb-10	0	11-Feb-10	0	12-Feb-10	.		12-Feb-10	20			.		15-Mar-10	25			.		28-Apr-10	31
0	1	3086	34	2	.	2	3			4	4	0	4	0	4	12-May-11	.	19-Feb-12	.	0	0	12-Aug-11	90	12-Aug-11	0	12-Aug-11	11.1	37	12-Aug-11	0	12-Aug-11	0	12-Aug-11	.		12-Aug-11	17			12-Aug-11	30	.				.		.
1	0	30867	33	2	.	2	0	2	2	4	4	0	4	0	4	20-Jul-11	.	27-Apr-12	.	0	0	06-Jan-12		.	0	06-Jan-12	12.2	37	06-Jan-12	0	03-Oct-11	0	03-Oct-11	03-Oct-11	11.3	02-Oct-11	11			.		03-Nov-11	15			.		3-Dec-11	19
1	0	3092	17	1	.	2	0	4	0	0	0	0	0	0	0	24-Jul-12	.	1-May-13	.			.		.		.			.		.	0	21-Sep-12	.		21-Sep-12	8			21-Sep-12	30	.				.		.
0	0	3093	17	1	.	2	0	3	1	1	0	1	1	0	0	19-Oct-09	.	26-Jul-10	.	0	0	.		.	0	21-Jan-10	13.2	40	21-Jan-10	0	21-Jan-12	0	19-Jan-10	.		19-Jan-10	13			.		19-Feb-10	17			19-Feb-10	30	12-Mar-10	20
1	0	30984	15	1	.	2	0	3	0	0	0	0	0	0	0	08-Mar-10	.	15-Dec-10	.	2	0	.		.	0	.	11.8	36	.	0	07-Jun-10	0	06-May-10	.		06-May-10	8			.		07-Jun-10	13			.		7-Jul-10	17
1	1	31015	15	1	.	2	3	3	1	0	0	0	0	0	0	27-Jun-11	.	04-Apr-12	.			.		.		.			.	0	16-Aug-11	0	16-Aug-11	.		16-Aug-11	7			16-Aug-11	30	16-Sep-11	11			.		19-Oct-11	17
0	1	31023	18	1	.	2	0	4	1	0	0	0	0	0	0	15-Mar-11	.	22-Dec-11	.	0	0	16-Aug-11	80	16-Aug-11	1	16-Aug-11	9.6	32	16-Aug-11	0	16-Aug-11	0	16-Aug-11	.		16-Aug-11	22			16-Aug-11	30	20-Sep-11	27			.		20-Oct-11	31
1	1	31050	19	1	.	3	0	4	1	0	0	0	0	0	0	15-Jul-11	.	22-Apr-12	.			.		.		.			.	0	22-Aug-11	0	22-Aug-11	.		22-Aug-11	7	7		.		.				.		.
0	1	31076	17	1	.	2	0	4	1	0	0	0	0	0	0	25-Apr-11	.	02-Feb-12	.	0	0	29-Aug-11	80	29-Aug-11	0	29-Aug-11	10.8	36	29-Aug-11	0	20-Aug-11	0	29-Aug-11	.		29-Aug-11	17			.		29-Sep-11	22			.		31-Oct-11	27
1	1	31079	18	1	.	2	3	4	1	0	0	0	0	0	0	04-Jul-11	.	11-Apr-12	.	0	0	29-Aug-11	80	29-Aug-11	0	29-Aug-11	12	40	29-Aug-11	0	29-Aug-11	0	29-Aug-11	.		29-Aug-11	6			.		.				.		.
1	0	31082	37	2	.	2	0	1	2	8	7	0	7	1	5	30-Mar-11	.	6-Jan-12	.	0	0	.		.	1	.	10.8	33	.	0	19-Aug-11	0	24-May-11	.		24-May-11	6			.		19-Aug-11	20		18	.		19-Sep-11	24
0	1	311062	27	2	.	3	3			3	3	0	3	0	3	11-Jan-11	.	18-Oct-11	.			.	86	08-Sep-11		.			.	0	08-Sep-11	0	08-Sep-11	.		8-Sep-11	34			.		.				.		.
0	1	31137	17	1	.	3	3			0	0	0	0	0	0	07-May-11	.	14-Feb-12	.			.	82	14-Sep-11		.			.	0	14-Sep-11	0	14-Sep-11	.		14-Sep-11	18			.		21-Oct-11	24			.		26-Nov-11	28
1	0	31139	29	2	.	2	0	3	1	2	2	0	2	0	2	26-Aug-12	.	2-Jun-13	.	0	0	.		.	0	.	9.9	30	.	0	07-Jan-13	0	21-Nov-12	05-Nov-12	9.6	21-Nov-12	12			.		07-Jan-13	18			07-Jan-13	30	7-Feb-13	22
0	1	31151b	21	2	.	2	3	4	1	1	1	0	1	0	1	30-Apr-11	.	07-Feb-12	.	0	0	.	85	16-Sep-11	0	16-Sep-11	10.2	34	16-Sep-11	0	16-Sep-11	0	16-Sep-11	.		16-Sep-11	19		19	16-Sep-11	30	17-Oct-11	28			17-Oct-11	30	17-Nov-11	33
0	0	31151o	22	2	.	2	0	1	0	0	0	0	0	0	0	.	.	5-May-12	5-May-12	1	0	.		.	1	.	11.8	36	30-Nov-11	0	30-Nov-11	0	30-Nov-11	.		18-Nov-11	15			.		14-Dec-11	18	18		.		27-Jan-12	24
1	1	31152	24	2	.	2	0	6	1	1	1	0	1	0	1	.	.	05-May-12	29-Apr-12	0	0	17-Sep-11	88	17-Sep-11	0	17-Sep-11	10.8	36	17-Sep-11	0	17-Sep-11	0	17-Sep-11	16-Sep-11	6	19-Sep-11	7			19-Sep-11	30	19-Oct-11	12			.		18-Nov-11	17
0	1	31153	18	1	.	2	0	4	1	0	0	0	0	0	0	08-Apr-11	.	15-Jan-12	.	0	0	17-Sep-11	80	17-Sep-11	0	17-Sep-11	12	40	17-Sep-11	0	17-Sep-11	0	17-Sep-11	.		19-Sep-11	23			19-Sep-11	30	19-Oct-11	28			.		24-Nov-11	33
1	1	3116	37	2	.	2	3	1	1	2						13-Jun-11	.	20-Mar-12	.			.	80	12-Sep-11		.			.	0	12-Sep-11	0	12-Sep-11	.		12-Sep-11	12			.		20-Oct-11	18			.		18-Nov-11	22
0	1	31174	20	2	.	3	3	3	1	2	2	0	2	0	2	07-Jun-11	.	14-Mar-12	.	0	0	21-Sep-11	80	21-Sep-11	0	21-Sep-11	6	20	21-Sep-11	0	19-Sep-11	0	19-Sep-11	.		19-Sep-11	14			.		20-Dec-11	28			.		.
0	1	31178	21	2	.	2	0	4	1	0	0	0	0	0	0	02-May-11	.	09-Feb-12	.	0	0	.	88	.	1	.	10.5	35	21-Sep-11	0	21-Sep-11	0	21-Sep-11	.		21-Sep-11	20			.		21-Oct-11	24			.		25-Nov-11	29
0	1	31180	28	2	.	2	3	4	0	0	0	0	0	0	0	19-Jan-11	.	26-Oct-11	.	0	0	22-Sep-11	89	22-Sep-11	0	22-Sep-11	10.5	36	22-Sep-11	0	22-Sep-11	0	22-Sep-11	.		22-Sep-11	35			22-Sep-11	30	30-Sep-11	36			.		06-Oct-11	37
0	0	31191	29	2	.	2	0	4	1	5	5	0	5	1	4	15-Nov-10	.	22-Aug-11	.	2	0	.		.	1	.	10.2	31	.	0	11-Apr-11	0	11-Apr-11	.		11-Apr-11	21			.		06-Jun-11	28			.		12-Jul-11	38
1	0	31195	29	2	.	3	0	4	1	2	2	0	2	0	1	12-Apr-11	.	19-Jan-12	.	0	0	.		.	1	.	12.2	37	.	0	11-Jun-11	0	11-Jun-11	.		11-Jun-11	8			.		11-Aug-11	17			11-Aug-11	30	12-Sep-11	22
0	1	31205	26	2	.	2	3	1	1	4	4	0	4	0	4	05-Apr-11	.	12-Jan-12	.	0	0	27-Sep-11	86	27-Sep-11	0	27-Sep-11	8.7	29	27-Sep-11	0	27-Sep-11	0	27-Sep-11	.		27-Sep-11	25			27-Sep-11	30	.				.		.
0	0	31225	14	0	.	3	0	2	1	0	0	0	0	0	0	11-Nov-09	.	18-Aug-10	.	0	0	.		.	1	26-Apr-10	11.2		26-Apr-10	0	26-Apr-10	0	23-Apr-10	.		23-Apr-10	23			23-Apr-10	30	24-May-10	27			24-May-10	30	23-Jun-10	31
0	1	31231	17	1	.	2	3	3	0	0	0	0	0	0	0	28-May-11	.	25-Feb-12	.	0	0	.	84	.	0	.			.	0	03-Oct-11	0	03-Oct-11	.		3-Oct-11	20			03-Oct-11	30	09-Nov-11	25			.		13-Dec-11	29
0	0	31239	21	2	.	3	0	3	1	1	1	0	1	0	1	27-Mar-11	.	3-Jan-12	.	0	0	.		.	1	.	11.2	39	.	0	23-Jul-11	0	23-Jul-11	.		23-Jul-11	17			.		23-Aug-11	21			.		22-Sep-11	25
1	1	31251	31	2	.	2	0	1	1	2	2	0	2	0	2	03-Aug-12	.	10-May-13	.	0	0	.	86	.	0	.			.	0	01-Oct-12	0	01-Oct-12	.		1-Oct-12	8			.		06-Nov-12	13			.		06-Dec-12	19
0	1	31259	17	1	.	2	0	3	1	0	0	0	0	0	0	14-Jun-11	.	21-Mar-12	.	0	0	.	85	.	1	06-Oct-11	9.6	32	06-Oct-11	0	06-Oct-11	0	06-Oct-11	.		6-Oct-11	15			.		07-Nov-11	20			.		07-Dec-11	25
1	1	31266	24	2	.	3	0	2	1	2	2	0	2	0	2	19-Jul-11	.	26-Apr-12	.	0	0	10-Oct-11	85	.	1	10-Oct-11	9	30	10-Oct-11	0	10-Oct-11	0	10-Oct-11	.		10-Oct-11	12			10-Oct-11	30	10-Nov-11	17			.		27-Jan-12	32
1	1	31304	23	2	.	2	0	4	1	0	0	0	0	0	0	31-Jan-12	.	07-Nov-12	.	0	0	.	80	.		.			.	0	06-Mar-12	0	07-Mar-12	.		7-Mar-12	5			.		09-Apr-12	9			.		09-May-12	14
0	1	31322	16	1	.	2	3	3	1	0	0	0	0	0	0	20-Jun-11	.	27-Mar-12	.	0	0	.	80	.	1	26-Oct-11	9.6	32	26-Oct-11	0	26-Oct-11	0	26-Oct-11	.		26-Oct-11	17			26-Oct-11	30	26-Nov-11	22			.		26-Dec-11	26
1	1	31323	17	1	.	2	3	3	1	1	0	1	1	0	1	25-Aug-11	.	02-Jun-12	.	0	0	.	82	.	1	26-Oct-11	11.1	37	26-Oct-11	0	28-Oct-11	0	28-Oct-11	.		25-Oct-11	9			.		28-Nov-11	13			.		26-Jan-12	26
1	1	31339	29	2	.	2	0	5		1	0	0	0	1	0	13-Aug-11	.	20-May-12	.			.		.		.			.	0	02-Nov-11	0	02-Nov-11	.		2-Nov-11	11			.		.				.		.
1	1	31345	15	1	.	2	0	2	1	0	0	0	0	0	0	15-Aug-11	.	22-May-12	.	0	0	.	80	.		.			.	0	02-Nov-11	0	02-Nov-11	.		2-Nov-11	11			02-Nov-11	30	.				.		.
0	0	31359	28	2	.	2	0	2	1	5	5	0	5	0	4	06-Feb-12	.	13-Nov-12	.	0	0	.		.		.			.		.	0	04-Aug-12	.		06-Aug-12	25			6-Aug-12	30	.				.		.
0	1	31372	14	0	.	2	3	1	1	0	0	0	0	0	0	01-May-11	.	08-Feb-12	.			.		.		.			.	0	08-Nov-11	0	08-Nov-11	.		9-Nov-11	27			.		.				.		.
1	1	31373	31	2	.	2	3	3	1	3	3	0	3	0	3	28-Sep-11	.	05-Jul-12	.			.		.		.			.	0	11-Nov-11	0	11-Nov-11	.		11-Nov-11	6			.		.				.		.
1	1	31378	29	2	.	3	3	0	1	1	1	0	1	0	1	25-Aug-11	.	01-Jun-12	.	0	0	30-Mar-12	86	30-Mar-12	0	30-Mar-12	11.7	39	30-Mar-12	0	09-Nov-11	0	09-Nov-11	.		9-Nov-11	11			.		30-Mar-12	31			.		16-Apr-12	33
0	1	3139	26	2	.	2	0	4	1	2	2	0	2	0	2	07-Jul-09	.	14-Apr-10	.	0	0	.	85	.	1	.	11.7	39	24-Feb-10	0	24-Feb-10	0	24-Feb-10	.		24-Feb-10	33			.		03-Mar-10	34			.		17-Mar-10	36
0	1	31424	34	2	.	2	0	4	0	0	0	0	0	0	0	.	.	30-Mar-12	.	0	0	17-Nov-11	82	17-Nov-11	0	17-Nov-11	11.1	37	17-Nov-11	0	18-Nov-11	0	18-Nov-11	15-Oct-11	16	18-Nov-11	20			18-Nov-11	30	19-Dec-11	24			19-Dec-11	30	17-Jan-12	29
0	1	31453	22	2	.	2	0	2	0	1	1	0	1	0	1	14-May-11	.	21-Feb-12	.	0	0	.	80	.		.			.	0	29-Nov-11	1	29-Nov-11	.		29-Nov-11	28			29-Nov-11	30	29-Dec-11	32			.		30-Jan-12	37
0	1	31460	16	1	.	3	3	3	0	0	0	0	0	0	0	11-Jun-11	.	18-Mar-12	.	0	0	.	80	.	1	.			.	0	28-Nov-11	0	28-Nov-11	.		28-Nov-11	24			28-Nov-11	30	29-Dec-11	28			.		28-Feb-12	37
1	0	31473	27	2	.	2	0	3	1	2	2	0	2	0	2	11-Apr-11	.	18-Jan-12	.	0	0	.		.	1	.	11.8	36	.	0	08-Jun-11	0	03-Jun-11	.		03-Jun-11	8			.		04-Jul-11	12			.		4-Aug-11	16
0	1	31486	17	1	.	2	0	3	1	1	0	0	0	1	0	21-Aug-11	.	28-May-12	.	0	0	.	80	.		.			.	0	05-Dec-11	0	29-Nov-11	.		30-Nov-11	14			.		27-Jan-12	22			.		27-Feb-12	27
1	1	31494b	16	1	.	2	3	2	1	1	1	0	1	0	1	20-Sep-11	.	27-Jun-12	.	0	0	.	88	.		.			.	0	02-Dec-11	0	02-Dec-11	.		5-Dec-11	10			.		05-Jan-12	15			.		06-Feb-12	20
1	0	31494o	36	2	.	3	0	3	1	5	4	0	4	1	4	06-May-11	.	13-Feb-12	.	0	0	.		.	0	.	11.5	35	.	0	05-Jul-11	0	04-Jul-11	.		04-Jul-11	8			.		04-Aug-11	13			.		7-Sep-11	17
0	1	31496	19	1	.	2	0	1	1	1	1	0	1	0	1	05-Jul-11	.	22-Apr-12	.	0	0	.	93	.	1	02-Dec-11	10.5	35	02-Dec-11	1	02-Dec-11	0	02-Dec-11	.		5-Dec-11	24			.		.				.		.
1	1	31500	26	2	.	2	0	1	1	2	2	0	2	0	2	23-Sep-11	.	30-Jun-12	.			.		.		.			.	0	06-Dec-11	0	06-Dec-11	.		6-Dec-11	10			.		06-Feb-12	19			.		07-Mar-12	23
1	1	31505	26	2	.	2	0	3	1	3	3	0	3	0	3	21-Dec-11	.	28-Sep-12	.			.		.		.			.	0	21-Feb-12	0	21-Feb-12	.		21-Feb-12	9			.		21-Mar-12	13			.		23-Apr-12	17
1	1	31530	17	1	.	3	3	1	1	2	2	0	2	0	2	13-Dec-11	.	20-Sep-12	.			.	82	17-Jan-12		.			.	0	17-Jan-12	0	16-Jan-12	.		16-Jan-12	4			.		16-Feb-12	8			.		.
1	0	31585	24	2	.	2	0	3	1	1	1	0	1	0	1	12-Oct-10	.	19-Jul-11	.	0	0	.		.		.			.		.	0	12-Nov-10	.		12-Nov-10	4	8		12-Nov-10	30	.				.		.
0	1	31604	24	2	.	3	0	3	2	3	3	0	3	0	3	14-Sep-11	.	21-Jun-12	.			.	80	.		.			.	0	27-Dec-11	0	27-Dec-11	.		27-Dec-11	15			.		30-Jan-12	20			.		29-Feb-12
1	0	3164	35	2	.	3	0	3	1	5	4	0	4	1	4	04-Jun-10	.	11-Mar-11	.	0	0	.		.		.			.		.	0	11-Aug-10	.		11-Aug-10	9			.		.				.		.
1	1	31646	16	1	.	2	0	2	1	0	0	0	0	0	0	30-Aug-12	.	07-Jun-13	.	0	0	.	82	.	0	.	11.7	39	06-Nov-12	0	06-Nov-12	0	07-Nov-12	.		7-Nov-12	9			.		11-Dec-12	14			.		11-Jan-13	19
0	1	31650	16	1	.	2	3	3	1	1	0	0	0	1	0	10-Oct-11	.	17-Jul-12	.	0	0	.	82	.		.			.	0	15-Feb-12	0	15-Feb-12	.		15-Feb-12	17			15-Feb-12	30	17-Mar-12	23			.		13-Apr-12	26
0	1	31657	16	1	.	2	0	2	1	0	0	0	0	0	0	23-Jul-11	.	30-Apr-12	.			.	80	07-Jan-12		.			.	0	07-Jan-12	0	09-Jan-12	.		9-Jan-12	24			09-Jan-12	30	09-Feb-12	28			09-Feb-12	30	08-Mar-12	33
0	0	31664	20	2	.	2	0	3	1	2	2	0	2	0	2	09-Jan-11	.	16-Oct-11	.	0	0	.		.	0	.	9.9	30	.	0	21-May-11	0	19-May-11	.		19-May-11	18			19-May-11	30	20-Jun-11	23			.		20-Jul-11	27
0	0	31679	25	2	.	1	0	4	1	2	2	0	2	0	2	24-Dec-10	.	30-Sep-11	.	0	0	.		.	1	.	12.2	37	.	0	26-Apr-11	0	26-Apr-11	.		26-Apr-11	17			26-Apr-11	30	13-Jun-11	24			.		.
1	1	31684	18	1	.	2	0	1	0	0	0	0	0	0	0	17-Aug-11	.	24-May-12	.			.	82	10-Jan-12		.			.	0	10-Jan-12	0	10-Jan-12	.		3-Oct-11	6			.		03-Nov-11	9			.		10-Jan-12	21
0	1	31692	21	2	.	3	0	8	1	2	2	0	2	0	2	25-Sep-11	.	02-Jul-12	.	0	0	18-Jan-12	89	.	1	.	10.8	36	18-Jan-12	0	18-Jan-12	0	13-Jan-12	.		13-Jan-12	15			.		13-Feb-12	23	23		13-Feb-12	30	13-Mar-12	26
1	1	31701	16	1	.	2	3	3	1	0	0	0	0	0	0	16-Nov-11	.	23-Aug-12	.			.		.		.			.		.	0	16-Jan-12	.		16-Jan-12	8			.		13-Apr-12	22			.		14-May-12	26
1	1	31704	35	2	.	2	0	2	1	3	3	0	3	0	3	11-Mar-12	.	18-Dec-12	.	0	0	.	78	01-Jun-12	1	.	12.6	38	01-Jun-12	0	01-Jun-12	0	01-Jun-12	.		1-Jun-12	12			.		.				.		.
1	1	31716	19	1	.	3	0	4	1	0	0	0	0	0	0	09-Nov-11	.	16-Aug-12	.	0	0	.	88	.	0	.	12	40	19-Jan-12	0	19-Jan-12	0	19-Jan-12	.		19-Jan-12	10			.		20-Feb-12	14			.		20-Mar-12	19
0	1	31728	28	2	.	3	0	4	1	4	4	0	4	0	4	14-May-11	.	21-Feb-12	.	0	0	23-Jan-12	65	23-Jan-12		.			.	0	23-Jan-12	0	24-Jan-12	.		24-Jan-12	36			24-Jan-12	30	31-Jan-12	37			.		.
1	1	31752	20	2	.	2	0	3	1	0	0	0	0	0	0	02-Jun-12	.	09-Mar-13	.	0	0	.	85	.		.			.	0	20-Jul-12	0	23-Jul-12	.		23-Jul-12	7			.		.				.		.
1	1	31758	18	1	.	2	0	3	2	0	0	0	0	0	0	10-Apr-12	.	17-Jan-13	.	0	0	.	72	.	0	.			.	0	18-May-12	0	18-May-12	.		18-May-12	6			.		18-Jun-12	10			.		18-Jul-12	13
0	1	3179	34	2	.	2	0	1	1	6	6	0	6	0	5	.	.	13-Apr-10	.	0	0	.	77	.	0	.	12	40	23-Feb-10	0	23-Feb-10	0	23-Feb-10	.		24-Feb-10	33		33	.		.				.		.
0	1	31792	18	1	.	2	3	3		0	0	0	0	0	0	27-Nov-11	.	04-Sep-12	.	1	0	.	84	.	0	.			.	1	20-Mar-12	0	27-Feb-12	.		27-Feb-12	13			.		27-Mar-12	17			.		27-Apr-12	21
1	0	31796	24	2	.	2	0	3	1	3	2	0	2	0	1	20-Apr-11	.	27-Jan-12	.	0	0	.		.	0	.	10.5	32	.	0	07-Jul-11	0	05-Jul-11	.		05-Jul-11	11			.		05-Aug-11	15			.		6-Sep-11	19
1	1	3184	20	2	.	2	0	7	1	0	0	0	0	0	0	10-Dec-09	.	17-Sep-10	.	0	0	.	85	.	1	.	10.8	35	23-Feb-10	0	23-Feb-10	0	24-Feb-10	.		24-Feb-10	10			.		05-Apr-10	16			.		05-May-10	21
1	1	31859	31	2	.	2	0	3	1	3	2	0	2	1	2	22-Nov-11	.	29-Aug-12	.	0	0	.	80	.	1	15-Feb-12	11.4	38	15-Feb-12	0	15-Feb-12	0	15-Feb-12	.		13-Feb-12	7			13-Feb-12	30	14-Mar-12	15			.		24-Apr-12	21
1	1	31907	19	1	.	1	3	3	1	1	1	0	1	0	1	17-Sep-11	.	24-Jun-12	.	1	0	.	80	.		.			.	0	22-Feb-12	0	22-Feb-12	.		18-Nov-11	9			.		19-Dec-11	13			.		22-Feb-12	22
0	1	31921	14	0	.	2	3	2	0	0	0	0	0	0	0	15-Sep-11	.	22-Jun-12	.	0	0	.	88	.	1	24-Feb-12	9	30	24-Feb-12	0	24-Feb-12	0	24-Feb-12	.		23-Feb-12	23			.		26-Mar-12	27			.		.
0	1	31955b	17	1	.	2	0	2	1	1	1	0	1	0	1	23-Dec-11	.	30-Sep-12	.	0	0	.	78	.	0	.			.	0	23-May-12	0	23-May-12	.		23-May-12	22			.		25-Jun-12	26			.		25-Jul-12	30
0	0	31955o	22	2	.	2	0	2	1	0	0	0	0	0	0	10-Mar-12	.	17-Dec-12	.			.		.		.			.		.	0	23-Jul-12	.		23-Jul-12	19			.		24-Aug-12	23			.		24-Sep-12	28
1	1	31958	21	2	.	1	0	1	1	0	0	0	0	0	0	14-Dec-11	.	21-Sep-12	.	0	0	.	80	.		.			.	0	07-Mar-12	0	08-Mar-12	.		8-Mar-12	11			.		09-Apr-12	15			.		09-May-12	20
0	1	31961	33	2	.	2	0	2	1	4	4	0	4	0	4	14-Oct-11	.	21-Jul-12	.	0	0	.	95	.		.			.	0	05-Mar-12	0	05-Mar-12	.		5-Mar-12	21			.		09-Apr-12	25			.		09-May-12	29
1	1	31966	16	1	.	3	3	2	1	0	0	0	0	0	0	14-Feb-12	.	21-Nov-12	.	2	0	03-May-12		.	1	03-May-12	11.7	39	03-May-12	0	03-May-12	0	04-May-12	.		4-May-12	6			.		05-Jun-12	11			.		05-Jul-12	16
0	0	3197	31	2	.	3	0	2	2	4	4	0	4	0	4	11-May-10	.	18-Feb-11	.	0	0	.		.		.			.		.	0	15-Sep-10	.		15-Sep-10	18			15-Sep-10		.				.		.
0	1	31994	20	2	.	3	0	3	1	0	0	0	0	0	0	21-Oct-11	.	28-Jul-12	.	0	0	.	80	.		.			.	0	15-Mar-12	0	20-Mar-12	.		20-Mar-12	21			20-Mar-12	30	20-Apr-12	25			20-Apr-12	30	24-May-12	30
1	1	32009	17	1	.	2	0	4	1	0	0	0	0	0	0	09-Jan-12	.	16-Oct-12	.	0	0	.	78	.		.			.	0	19-Mar-12	0	20-Mar-12	.		20-Mar-12	9			.		20-Apr-12	16			.		21-May-12	19
0	1	3201	23	2	.	2	0	7	1	0	0	0	0	0	0	14-Feb-12	.	21-Nov-12	.	0	0	.		.	0	.			.	0	18-Jun-12	0	25-Jun-12	.		25-Jun-12	18			25-Jun-12	30	25-Jul-12	22			25-Jul-12	30	27-Aug-12	26
0	1	32020	14	0	.	3	0	1	1	0	0	0	0	0	0	28-Oct-11	.	05-Aug-12	.	0	0	.	94	.	0	.	10.8		.	0	27-Mar-12	0	28-Mar-12	.		28-Mar-12	21			.		30-Apr-12	26			30-Apr-12	30	29-May-12	30
0	1	32027	26	2	.	2	0	4	1	2	2	0	2	0	2	12-Dec-11	.	19-Sep-12	.			.		.		.			.	0	18-Apr-12	0	19-Apr-12	.		19-Apr-12	18			19-Apr-12	30	21-May-12	22			.		20-Jun-12	26
0	1	3203	14	0	.	2	0	3		0	0	0	0	0	0	09-Nov-11	.	16-Aug-12	.	0	0	.	76	.		.			.	0	26-Mar-12	0	27-Mar-12	.		27-Mar-12	18			.		27-Apr-12	22			.		28-May-12	26
1	0	32047	20	2	.	3	3	1	1	2	2	0	2	0	2	20-Feb-12	.	27-Nov-12	.			.		.		.			.		.	0	18-Apr-12	.		19-Apr-12	8			.		19-Oct-12	33			.		.
0	1	3205	18	1	.	3	0	2	1	1	1	0	1	0	1	20-Jul-10	.	27-Apr-11	.	0	0	28-Oct-10	86	28-Oct-10	1	.	12.3		28-Oct-10	0	28-Oct-10	0	27-Oct-10	.		27-Oct-10	14			.		26-Nov-10	19			.		03-Feb-11	28
0	1	32065	22	2	.	2	0	3	1	2	2	0	2	0	2	02-Nov-11	.	09-Aug-12	.	1	0	02-Apr-12		.		.			.	0	02-Apr-12	0	04-Apr-12	.		4-Apr-12	21			.		04-May-12	25			.		04-Jun-12	30
1	1	32066	27	2	.	2	0	4	1	1	1	0	1	0	1	09-Feb-12	.	16-Nov-12	.	0	0	.	85	.	1	.	11.1	37	02-Apr-12	0	03-Apr-12	0	03-Apr-12	.		3-Apr-12	8			.		08-May-12	13			.		08-Jun-12	18
0	1	32078	19	1	.	2	0	1	1	0	0	0	0	0	0	05-Dec-11	.	12-Sep-12	.	0	0	03-Apr-12		.		.			.	0	03-Apr-12	0	04-Apr-12	.		4-Apr-12	16			.		04-May-12	20			.		05-Jun-12	26
1	1	32080	29	2	.	1	0	2	1	1	1	0	1	0	1	06-Feb-12	.	13-Nov-12	.	0	0	10-Apr-12		.		.			.	0	10-Apr-12	0	10-Apr-12	.		9-Apr-12	9			.		10-May-12	14			.		13-Jun-12	18
0	1	32088	40	2	.	2	0	3	1	4	4	0	4	0	4	20-Dec-11	.	27-Sep-12	.	0	0	.		.		.			.		01-Jun-12		01-Jun-12	.		4-Jun-12	23			.		01-Aug-12	31			.		04-Sep-12	37
1	0	32090	19	1	.	3	0	3	1	1	1	0	1	0	1	07-Dec-09	.	14-Sep-10	.	0	0	.		.	1	.	12.2	37	.	0	20-Jan-10	0	19-Jan-10	.		19-Jan-10	6			.		19-Feb-10	10			.		19-Mar-10	14
1	0	32102	20	2	.	3	0	3	1	1	1	0	1	0	1	25-Dec-09	.	1-Oct-10	.	0	0	.		.	1	09-Mar-10	11.8	36	09-Mar-10	0	06-Mar-10	0	06-Mar-10	.		06-Mar-10	10			.		06-Apr-10	14			06-Apr-10	30	6-May-10	18
1	1	32117	22	2	.	2	0	4	1	1	1	0	1	0	1	13-Apr-12	.	20-Jan-13	.	0	0	.	80	.	1	.	12	40	25-Jun-12	1	25-Jun-12	0	21-Jun-12	.		21-Jun-12	10			.		23-Jul-12	14			.		23-Aug-12	18
1	1	32131	19	1	.	2	3	4	1	0	0	0	0	0	0	19-May-12	.	26-Feb-13	.	0	0	.	77	.	1	.			.	0	28-Jun-12	0	27-Jun-12	.		27-Jun-12	6			.		26-Jul-12	10			.		27-Aug-12	14
0	0	32160	20	2	.	3	3	2	0	1	1	0	1	0	1	31-Jan-12	.	7-Nov-12	.			.		.		.			.		.	0	24-Sep-12	.		24-Sep-12	33			.		.				.		.
1	1	3217	18	1	.	2	0	1	0	0	0	0	0	0	0	14-Dec-09	.	21-Sep-10	.	0	0	.	82	.	0	.	9.6	32	.	0	01-Mar-10	0	02-Mar-10	.		2-Mar-10	11			.		.				.		.
0	1	32199	27	2	.	2	0	2	1	3	3	0	3	0	3	26-Mar-12	.	02-Jan-13	.	1	0	.	80	.	1	10-Jul-12	10.2		10-Jul-12	0	16-Jul-12	0	16-Jul-12	.		6-Jul-12	14			06-Jul-12	30	07-Aug-12	19			07-Aug-12	30	13-Sep-12	24
1	0	32242	22	2	.	3	0	2	1	3	3	0	3	0	3	03-Oct-10	.	10-Jul-11	.	0	0	.		.	0	21-Dec-10	12.5	38	21-Dec-10	0	21-Dec-10	0	20-Dec-10	.		20-Dec-10	11			20-Dec-10	30	22-Feb-11	20			22-Feb-11	30	25-Mar-11	25
1	1	32263	23	2	.	3	3	4	1	1	1	0	1	0	1	02-Jun-12	.	09-Mar-13	.	0	0	.	80	.		.			.	0	20-Jul-12	0	23-Jul-12	.		23-Jul-12	7			.		.				.		.
0	1	32271	13	0	.	2	3	1	1	0	0	0	0	0	0	15-Feb-12	.	22-Nov-12	.	0	0	.	90	.		.			.	0	23-Jul-12	0	24-Jul-12	.		24-Jul-12	22			24-Jul-12	30	24-Aug-12	27			24-Aug-12	30	28-Sep-12	32
0	0	32287	17	1	.	2	0	3	0	0	0	0	0	0	0	04-Aug-09	.	11-May-10	.	0	0	.		.	1	12-Feb-10	11.2	34	12-Feb-10	0	12-Feb-10	0	11-Jan-10	.		11-Jan-10	22			.		12-Feb-10	27			12-Feb-10	30	12-Mar-10	31
1	1	3229	29	2	.	2	0			2	2	0	2	0	2	20-Jun-11	.	27-Mar-12	.	0	0	04-Apr-11	88	04-Aug-11	1	04-Aug-11	11.1	37	04-Aug-11	0	04-Aug-11	0	04-Aug-11	.		4-Aug-11	6			04-Aug-11	30	05-Sep-11	11			.		06-Oct-11	15
1	1	32324	23	2	.	3	0	3	1	1	1	0	1	0	1	01-Jun-12	.	08-Mar-13	.	0	0	.	80	.		.			.	0	08-Aug-12	0	09-Aug-12	.		9-Aug-12	10			.		18-Sep-12	15			.		23-Oct-12	20
1	0	32330	21	2	.	2	0	4	1	0	0	0	0	0	0	28-Dec-10	.	4-Oct-11	.	0	0	.		.	1	.	11.5	35	.	0	12-Mar-11	0	11-Mar-11	.		11-Mar-11	10			.		16-May-11	19			.		16-Jul-11	25
0	1	3235	33	2	.	2	0	4	1	2	2	0	2	0	2	04-Feb-11	.	11-Nov-11	.	0	0	.	89	15-Jun-11	1	15-Jun-11	11.7	39	15-Jun-11	0	15-Jun-11	0	16-Jun-11	.		16-Jun-11	18			16-Jun-11	30	16-Jul-11	23			.		16-Aug-11	28
1	1	32395	20	2	.	2	0	4	0	0	0	0	0	0	0	07-Jun-12	.	14-Mar-13	.	0	0	.	74	.	0	.			.	0	21-Aug-12	0	21-Aug-12	.		21-Aug-12	10			.		02-Oct-12	16			.		07-Nov-12	20
1	1	32401	30	2	.	3	0	4	1	1	1	0	1	0	1	08-Jun-12	.	15-Mar-13	.	0	0	.	84	.	1	.			.	0	21-Aug-12	0	21-Aug-12	.		21-Aug-12	10			.		20-Sep-12	15			.		23-Oct-12	19
1	0	32409	33	2	.	1	0	3	1	2	2	0	2	0	2	30-Oct-10	.	7-Aug-11	.	0	0	.		.		.	12.2	37	30-Dec-10	0	30-Dec-10	0	29-Dec-10	.		29-Dec-10	8			.		07-Feb-11	14			07-Feb-11	30	14-Mar-11	19
0	0	3241	19	1	.	2	0	4	1	0	0	0	0	0	0	20-Jul-11	.	27-Apr-12	.	0	0	.		.	1	.	12.2		.	0	15-Nov-11	0	10-Nov-11	.		10-Nov-11	16			10-Nov-11	30	13-Dec-11	19			13-Dec-11	30	6-Feb-12	29
0	1	32414	30	2	.	2	0	2	1	3	3	0	3	0	3	07-Mar-12	.	14-Dec-12	.	0	0	.	79	.	0	.	9.6	32	22-Aug-12	0	22-Aug-12	0	22-Aug-12	15-Jun-12	13	22-Aug-12	23			22-Aug-12	30	24-Sep-12	27			24-Sep-12	30	25-Oct-12	33
1	1	32436	38	2	.	3	3	4	1	2	2	0	2	0	2	16-Jun-12	.	23-Mar-13	.	2	0	.	76	.		.			.	0	27-Aug-12	0	28-Aug-12	.		28-Aug-12	10			.		.				.		.
0	1	32439	22	2	.	3	0	3	1	1	1	0	1	0	1	27-Apr-12	.	03-Feb-13	.	0	0	27-Aug-12	89	27-Aug-12	0	27-Aug-12	11.7	39	27-Aug-12	0	27-Aug-12	0	27-Aug-12	.		27-Aug-12	17			27-Aug-12	30	09-Oct-12	23			09-Oct-12	30	09-Nov-12	27
1	1	32451	35	2	.	2	0	1	1	5	5	0	5	0	4	01-Jul-12	.	08-Apr-13	.	0	0	.	81	.	0	.	11.1	37	29-Aug-12	0	29-Aug-12	0	03-Sep-12	.		3-Sep-12	9			.		05-Oct-12	13			.		08-Nov-12	18
0	1	32454	23	2	.	3	0	3	1	1	1	0	1	0	1	08-May-12	.	15-Feb-13	.	0	0	.	80	.	0	.	11.7	39	29-Aug-12	0	03-Sep-12	0	03-Sep-12	.		3-Sep-12	16			.		10-Oct-12	22			.		09-Nov-12	26
0	1	32471	18	1	.	2	0	3	1	0	0	0	0	0	0	21-Apr-12	.	28-Jan-13	.	0	0	03-Sep-12	83	03-Sep-12	1	03-Sep-12	10.5	35	03-Sep-12	0	03-Sep-12	0	03-Sep-12	24-Jul-12	8	3-Sep-12	19			03-Sep-12	30	09-Oct-12	24			09-Oct-12	30	09-Nov-12	24
1	1	32498	27	2	.	2	0	1	1	1	1	0	1	0	1	05-Jul-12	.	12-Apr-13	.	0	0	.	79	.	0	07-Sep-12	10.8	36	07-Sep-12	0	07-Sep-12	0	10-Sep-12	.		10-Sep-12	9			.		11-Oct-12	13			11-Oct-12	30	12-Nov-12	17
0	1	32502	35	2	.	2	0	1	1	7	7	0	7	0	7	01-May-12	.	08-Feb-13	.	0	0	.	82	.	0	10-Sep-12	10.5	35	10-Sep-12	0	10-Sep-12	0	10-Sep-12	.		10-Sep-12	19			10-Sep-12	30	20-Oct-12	21			20-Oct-12	30	20-Nov-12	25
0	1	32606	39	2	.	2	0	1	1	3	3	0	3	0	3	29-Jun-12	.	06-Apr-13	.	0	0	.	76	.		.			.	0	01-Oct-12	0	01-Oct-12	.		1-Oct-12	13			.		08-Nov-12	19			08-Nov-12	30	12-Dec-12	24
0	1	3261	26	2	.	2	0	1	1	2	2	0	2	0	2	.	.	02-May-10	.	0	0	.	85	.	1	.	9.6	32	03-Mar-10	0	03-Mar-10	0	02-Mar-10	.		2-Mar-10	31		31	.		17-Mar-10	33		33	.		.
1	1	32684	14	0	.	2	0	1	1	0	0	0	0	0	0	20-Jul-12	.	27-Apr-13	.	0	0	.	79	.	0	.	10.2	34	16-Oct-12	0	16-Oct-12	0	16-Oct-12	.		16-Oct-12	12			.		16-Nov-12	16			.		26-Dec-12	22
1	0	32689	18	1	.	2	0	3	1	1	1	0	1	0	1	11-Mar-11	.	18-Dec-11	.	0	0	.		.	1	.	12.2	37	.	0	24-May-11	0	24-May-11	.		24-May-11	10			.		30-Jun-11	16			.		23-Jul-11	19
0	1	32703	18	1	.	2	0	3	1	0	0	0	0	0	0	17-Jun-12	.	24-Mar-13	.	0	0	.	76	.	0	.	9	30	24-Oct-12	0	24-Oct-12	0	23-Oct-12	.		23-Oct-12	18			23-Oct-12	30	23-Nov-12	23			23-Nov-12	30	28-Dec-12	27
0	1	32704	16	1	.	2	0	3	1	0	0	0	0	0	0	01-Jul-12	.	08-Apr-13	.	0	0	.	86	.	1	.			.	0	23-Oct-12	0	23-Oct-12	.		23-Oct-12	16			.		23-Nov-12	21			23-Nov-12	30	.
0	1	32716	36	2	.	3	0	1	0	1	1	0	1	0	1	21-Jun-12	.	28-Mar-13	.	0	0	.	78	.		.			.	0	08-Nov-12	0	09-Nov-12	.		9-Nov-12	20			09-Nov-12	30	10-Dec-12	24			10-Dec-12	30	10-Jan-13	29
1	1	32736	15	1	.	3	0	3	1	0	0	0	0	0	0	01-Sep-12	.	08-Jun-13	.	0	0	.	82	.		.			.	0	07-Nov-12	0	07-Nov-12	.		7-Nov-12	9			.		07-Dec-12	13			.		10-Jan-13	15
0	1	32768	16	1	.	2	3	2	1	0	0	0	0	0	0	15-Jun-12	.	22-Mar-13	.	0	0	.	77	.		.			.	0	08-Nov-12	0	08-Nov-12	.		7-Nov-12	21			07-Nov-12	30	07-Dec-12	30			.		.
1	1	32773	36	2	.	2	3	5	1	1	1	0	1	0	1	21-Sep-12	.	28-Jun-13	.	0	0	.	86	.	0	.			.	0	09-Nov-12	0	09-Nov-12	.		9-Nov-12	6			.		.				.		.
0	1	32778	16	1	.	3	3		1	0	0	0	0	0	0	14-Jun-12	.	21-Mar-13	.	0	0	.	80	.	0	.			.	0	09-Nov-12	0	09-Nov-12	.		9-Nov-12	21			.		10-Dec-12				.		.
0	1	32788	18	1	.	2	0	3	1	0	0	0	0	0	0	17-Jun-12	.	24-Mar-13	.	0	0	.	82	.	1	12-Nov-12	10.5	35	12-Nov-12	0	12-Nov-12	0	12-Nov-12	.		12-Nov-12	21			12-Nov-12	30	12-Dec-12	25			12-Dec-12	30	12-Jan-13	29
0	0	32802	20	2	.	2	0	2	1	2	2	0	2	0	2	15-May-10	.	22-Feb-11	.	2	0	.		.	0	23-Oct-10	11.2	34	23-Oct-10	0	23-Oct-10	0	22-Oct-10	.		22-Oct-10	23			22-Oct-10	30	24-Nov-10	19	19		24-Nov-10	30	23-Dec-10	23
1	0	32820	17	1	.	2	0	3	1	0	0	0	0	0	0	22-Apr-10	.	29-Jan-11	.	1	0	.		.	1	07-Jun-10	11.5	35	07-Jun-10	0	07-Jun-10	0	03-Jun-10	.		02-Jun-10	5			.		05-Jul-10	10			.		5-Aug-10	14
1	1	32824	23	2	.	2	0	3	1	2	2	0	2	0	2	01-Oct-12	.	08-Jul-13	.	0	0	.	85	.	0	.			.	0	19-Nov-12	0	19-Nov-12	.		19-Nov-12	7			.		19-Dec-12	11			.		19-Jan-13	15
1	1	3285	18	1	.	2	0	4	1	0	0	0	0	0	0	22-May-10	.	29 feb 2011	.	0	0	.		.		.	11.7	39	20-Jul-10	0	20-Jul-10	0	20-Jul-10	.		20-Jul-10	8			.		20-Aug-10	12			.		20-Sep-10	17
0	0	32857	17	1	.	2	0	2	1	0	0	0	0	0	0	16-Mar-10	.	23-Dec-10	.	1	0	.		.	1	.	12.5	38	.	0	17-Aug-10	0	16-Sep-10	.		16-Aug-10	22			16-Aug-10	30	16-Sep-10	26			16-Sep-10	30	18-Oct-10	31
1	0	32877	21	2	.	2	0	3	1	1	0	0	0	1	0	20-Jan-10	.	27-Oct-10	.	0	0	.		.	0	26-Mar-10	11.5	35	26-Mar-10	0	23-Mar-10	0	25-Mar-10	.		16-Mar-10	8			.		19-Apr-10	12			.		20-May-10	16
0	1	32917	22	2	.	3	0	1	1	3	3	0	3	0	3	15-Jun-12	.	22-Mar-13	.	0	0	.	78	.		.			.	0	04-Dec-12	0	04-Dec-12	.		4-Dec-12	24			04-Dec-12	30	04-Jan-13	28			.		04-Feb-13	32
0	1	32949	18	1	.	3	0	1	1	0	0	0	0	0	0	27-Aug-12	.	04-Jun-13	.	0	0	.	87	.		.			.	0	11-Dec-12	0	11-Dec-12	.		11-Dec-12	14			.		11-Jan-13	18			.		13-Feb-13	24
1	1	32989	15	1	.	2	0	3	1	0	0	0	0	0	0	22-Oct-12	.	29-Jul-13	.	0	0	.	86	.	0	.	10.8	36	21-Jan-13	0	19-Dec-12	0	19-Dec-12	.		19-Dec-12	8			.		21-Jan-13	13			.		20-Mar-13	21
1	1	3299	30	2	.	2	0	2	1	4	4	0	4	0	4	20-Oct-10	.	27-Jul-11	.	0	0	.	95	.	0	.	11.7	39	03-Jan-11	0	03-Jan-11	0	03-Jan-11	.		3-Jan-11	11			.		03-Feb-11	16			03-Feb-11	30	07-Mar-11	21
0	0	33002	15	1	.	2	3	1	0	0	0	0	0	0	0	16-Dec-11	.	23-Sep-12	.	0	0	.		.	1	.	11.2	34	.	0	10-May-12	0	26-Apr-12	.		25-Apr-12	18			25-Apr-12	30	30-May-12	23			.		30-Jun-12	27
1	1	33003	20	2	.	2	0	6	1	0	0	0	0	0	0	26-Jan-12	.	03-Nov-12	.	0	0	.	79	21-May-12	1	.	9.6	32	20-Apr-12	0	20-Apr-12	0	20-Apr-12	.		20-Apr-12	12			.		21-May-12	16			.		23-Jun-12	21
0	0	3301	27	2	.	2	3	1	0	4	4	0	4	0	4	25-Feb-12	.	4-Dec-12	.			.		.		.			.		.	0	16-Oct-12	.		16-Oct-12	33			.		.				.		.
1	1	33019	23	2	.	3	0	2	1	2	2	0	2	0	2	13-Feb-12	.	20-Nov-12	.	0	0	.		.	1	17-Apr-12	12	40	16-Apr-12	0	16-Apr-12	0	17-Apr-12	.		17-Apr-12	8			.		17-May-12	12			.		18-Jun-12	18
1	1	33027	16	1	.	2	3	3	0	0	0	0	0	0	0	17-Mar-12	.	24-Dec-12	.	0	0	.	72	.	1	.			.	0	23-May-12	0	23-May-12	.		23-May-12	10			.		26-Jun-12	14			.		.
1	1	33034	19	1	.	2	0	4	1	0	0	0	0	0	0	25-Feb-12	.	02-Nov-12	.	0	0	15-May-12		.		.			.	0	15-May-12	0	16-May-12	.		16-May-12	11			.		18-Jun-12	16			.		18-Jul-12	21
0	1	33043	37	2	.	2	0	4	1	1	1	0	1	0	1	07-Nov-11	.	14-Aug-12	.	0	0	.		.	1	21-Apr-12	10.8	36	21-Apr-12	0	21-Apr-12	0	.	.		20-Apr-12	21			.		21-May-12	27			.		13-Jun-12
1	1	33047	16	1	.	2	3	2	1	0	0	0	0	0	0	26-Feb-12	.	05-Dec-12	.			.		.	0	23-Apr-12	11.4	38	23-Apr-12	0	23-Apr-12	0	24-Apr-12	.		24-Apr-12	8			.		25-May-12	12			.		26-Jun-12	17
1	1	33064	42	2	.	2	3	3	1	1	1	0	1	0	1	18-Mar-12	.	25-Dec-12	.			.		.	1	.			.	0	26-Apr-12	0	26-Apr-12	.		26-Apr-12	6			.		28-May-12	10			.		28-Jun-12	14
1	1	33065	20	2	.	2	0	4	1	0	0	0	0	0	0	22-May-12	.	28-Feb-13	.	0	0	.	76	.		.			.	0	17-Jul-12	0	18-Jul-12	.		18-Jul-12	8			.		21-Aug-12	13			.		21-Sep-12	16
0	1	33069	18	1	.	3	0		1	1	1	0	1	0	1	15-Jan-12	.	22-Oct-12	.			.		.	0	.			.	0	26-Apr-12	0	26-Apr-12	.		26-Apr-12	14			.		25-May-12	19			.		26-Jun-12	23
0	1	33125	17	1	.	2	3	2	1	0	0	0	0	0	0	01-Dec-11	.	08-Sep-12	.	0	0	07-May-12		.		.			.	0	07-May-12	0	08-May-12	.		8-May-12	22			08-May-12	30	08-Jun-12	26			.		10-Jul-12	30
0	0	33128	17	1	.	2	0	3	1	0	0	0	0	0	0	16-Apr-12	.	23-Jan-13	.	0	0	.		.	1	.	11.5	35	.	0	19-Nov-12	0	10-Sep-12	.		10-Sep-12	20			10-Sep-12	30	10-Oct-12	25			10-Oct-12	30	19-Nov-12	31
1	1	33138	16	1	.	3	0	4	1	0	0	0	0	0	0	28-Feb-12	.	06-Dec-12	.	0	0	09-May-12		.		.			.	0	09-May-12	0	09-May-12	.		9-May-12	9			09-May-12	30	.				.		.
0	1	33160	19	1	.	3	3	2	1	0	0	0	0	0	0	13-Dec-11	.	20-Sep-12	.	0	0	16-May-12		.	1	16-May-12			.	0	16-May-12	0	16-May-12	.		16-May-12	22			16-May-12	30	25-Jun-12	27			.		25-Jul-12	31
0	1	33171	18	1	.	2	3	1	1	0	0	0	0	0	0	26-Dec-11	.	04-Oct-12	.	0	0	17-May-12	120	17-May-12	1	17-May-12	10.6	32	17-May-12	0	17-May-12	0	17-May-12	.		17-May-12	20		20	.		19-Jun-12	24			.		.
0	1	3318	20	2	.	2	0	4	1	0	0	0	0	0	0	22-Nov-09	.	29-Aug-10	.	0	0	.	86	.	0	.	11.1	37	18-Mar-10	0	18-Mar-10	0	19-Mar-10	.		19-Mar-10	16			.		19-Apr-10	21			19-Apr-10	30	24-May-10	26
1	1	33181	26	2	.	2	0	4	1	1	1	0	1	0	1	23-Mar-12	.	30-Dec-12	.	0	0	.	80	.		.			.	0	19-May-12	0	21-May-12	.		21-May-12	8			.		20-Jun-12	12			.		20-Jul-12	16
0	1	33191	33	2	.	2	3	3	1	4	4	0	4	0	4	28-Jan-12	.	05-Nov-12	.	0	0	.	72	.	1	.			.	0	21-May-12	0	21-May-12	.		21-May-12	16			.		22-Jun-12	22			.		02-Aug-12	27
0	1	33230	17	1	.	2		3	1	0	0	0	0	0	0	20-Jan-12	.	27-Oct-12	.	0	0	29-May-12	92	29-May-12	1	29-May-12	11.6	32	29-May-12	0	29-May-12	0	29-May-12	.		29-May-12	19			29-May-12	30	28-Jun-12	23			.		31-Jul-12	27
0	1	33262b	30	2	.	2	0	3	0	2	2	0	2	0	2	11-Dec-11	.	18-Sep-12	.	0	0	.		.		.			.		04-Jun-12		04-Jun-12	.		4-Jun-12	25			.		04-Jul-12	29			04-Jul-12	30	01-Aug-12	34
0	0	33262o	34	2	.	2	0	3	1	2	2	0	2	0	2	17-Aug-09	.	24-May-10	.	0	0	.		.		.	12.2	37	20-Feb-10	0	20-Feb-10	0	18-Feb-10	.		18-Feb-10	26			.		20-Mar-10	27			20-Mar-10	30	7-Apr-10	29
1	1	33276	14	0	.	2	0	3	1	0	0	0	0	0	0	12-Mar-12	.	19-Dec-12	.	0	0	.		.	0	.			.	0	04-Jun-12	0	04-Jun-12	.		4-Jun-12	11			.		04-Jul-12	16			.		06-Aug-12	21
1	1	33280	19	1	.	2	0	4	1	0	0	0	0	0	0	25-Mar-12	.	02-Jan-13	.	0	0	06-Jun-12		.		.			.	0	06-Jun-12	0	07-Jun-12	.		7-Jun-12	10			.		09-Jul-12	14			.		09-Aug-12	19
0	1	33309	19	1	.	2	0	3	1	1	1	0	1	0	1	06-Feb-12	.	13-Nov-12	.	0	1	13-Jun-12		.		.			.	0	13-Jun-12	0	15-Jun-12	.		15-Jun-12	18			.		16-Jul-12	23			16-Jul-12	30	16-Aug-12	27
1	1	33311	16	1	.	3	0	3	1	0	0	0	0	0	0	22-Mar-12	.	29-Dec-12	.	0	1	15-Jun-12	75	15-Jun-12	0	15-Jun-12	9.9	33	15-Jun-12	0	15-Jun-12	0	18-Jun-12	.		18-Jun-12	12			.		18-Jul-12	16			.		21-Aug-12	21
1	1	33331b	22	2	.	2	0	3	0	0	0	0	0	0	0	05-Apr-12	.	12-Jan-13	.	0	0	.	75	.		.			.	0	25-Jun-12	0	26-Jun-12	.		26-Jun-12	11			.		.				.		.
0	0	33331o	17	1	.	2	0	3	1	1	1	0	1	0	1	.	.	10-Aug-11	10-Aug-11	0	0	.		.	1	.	11.5	35	.	0	02-Mar-11	0	03-Mar-11	03-Mar-11	17	03-Mar-11	17			3-Mar-11	30	08-Apr-11	22	22		.		9-May-11	26
1	1	3334	39	2	.	2	0	2	1	5	5	0	5	0	5	24-Feb-12	.	02-Dec-12	.	0	0	.		.	0	.			.	0	19-Apr-12	0	19-Apr-12	.		19-Apr-12	8			.		25-May-12	12			.		25-Jun-12	17
1	0	33366	33	2	.	2	0	3	1	3	3	0	3	0	3	13-Sep-10	.	20-Jun-11	.	0	0	.		.	1	.	10.8	33	.	0	09-Dec-10	0	07-Dec-10	.		07-Dec-10	12			7-Dec-10	30	07-Jan-11	16			07-Jan-11	30	7-Feb-11	20
1	0	33376	20	2	.	2	0	3	1	2	1	0	1	1	0	12-May-12	.	19-Feb-13	.	0	0	.		.	0	.	12.5	38	.	0	18-Jul-12	0	16-Jul-12	.		16-Jul-12	9			.		21-Aug-12	14			.		28-Sep-12	20
0	0	3342	23	2	.	2	4	1	1	1	1	0	1	0	1	26-Apr-11	.	3-Feb-12	.	0	0	.		.	1	.	12.2	37	.	0	20-Jan-12	0	30-Nov-11	.		30-Nov-11	31			.		20-Jan-12	38			.		.
1	0	3346	22	2	.	2	0	4	1	1	1	0	1	0	1	01-Sep-12	.	8-Jun-13	.	0	0	.		.	0	.	11.9		.	0	30-Oct-12	0	25-Oct-12	.		25-Oct-12	6			.		26-Nov-12	11			.		29-Dec-12	16
1	0	33471	21	2	.	2	0	1	1	1	1	0	1	0	1	14-Sep-11	.	21-Jun-12	.	0	0	.		.	0	.	11.8		.	0	09-Dec-11	0	06-Dec-11	.		06-Dec-11	12			.		06-Jan-12	16			.		9-Feb-12	21
0	0	33481	26	2	.	3	3	3	1	4	4	0	4	0	4	18-Jun-12	.	25-Mar-13	.			.		.		.			.		.	0	20-Oct-12	.		20-Oct-12	17			20-Oct-12	30	.				.		.
0	0	33575	27	2	.	3	0	4	1	4	3	0	3	1	3	09-Feb-11	.	16-Nov-11	.	0	0	.		.	1	.	11.5	35	.	0	23-May-11	0	23-May-11	.		23-May-11	14			.		23-Jun-11	19			.		23-Jul-11	23
1	0	33649	28	2	.	1	0	4	1	1	1	0	1	0	1	04-Oct-10	.	11-Jul-11	.	0	0	.		.	1	.	12.5	38	.	0	04-Jan-11	0	20-Dec-10	.		20-Dec-10	11			20-Dec-10	30	21-Jan-11	15			21-Jan-11	30	22-Feb-11	20
1	0	33650	22	2	.	2	0	3	1	2	2	0	2	0	2	04-Aug-11	.	11-May-12	.	1	0	.		.	1	.	10.8		.	0	23-Sep-11	0	23-Sep-11	.		23-Sep-11	7			.		22-Oct-11	11			.		24-Nov-11	15
1	0	33797	19	1	.	2	0	4	1	0	0	0	0	0	0	01-Jan-10	.	8-Oct-10	.	0	0	.		.	1	11-Mar-10	11.2	34	11-Mar-10	0	11-Mar-10	0	10-Apr-10	.		10-Mar-10	9			.		10-Apr-10	14			.		10-May-10	18
0	0	33832	21	2	.	3	0	3	1	1	1	0	1	0	1	06-May-11	.	13-Feb-12	.	0	0	28-Nov-11		.	0	28-Nov-11	11.8		28-Nov-11	0	10-Oct-11	0	10-Oct-11	.		10-Oct-11	22			.		28-Nov-11	29			28-Nov-11	30	7-Jan-12	35
0	0	33871	19	1	.	3	0	3	1	2	2	0	2	0	2	06-Sep-10	.	13-Jun-11	.	0	0	.		.	1	.	11.5	35	.	0	28-Feb-11	0	18-Feb-11	.		19-Feb-11	23			18-Feb-11	30	11-Apr-11	31			.		27-Apr-11	33
0	0	33873	30	2	.	3	0	3	1	2	2	0	2	0	2	04-Sep-10	.	11-Jun-11	.	0	0	.		.	1	.	12.8	38	.	0	18-Dec-10	0	18-Dec-10	.		18-Dec-10	14			18-Dec-10	30	18-Jan-11	19			18-Jan-11	30	7-Mar-11	27
0	0	33890	21	2	.	2		3	1	1	1	0	1	0	1	26-Jan-11	.	2-Nov-11	.	0	0	.		.		.			.	0	15-Sep-11	0	15-Sep-11	.		15-Sep-11	33			.		.				.		.
0	0	33910	25	2	.	1	0	4	1	2	2	0	2	0	2	27-Dec-09	.	6-Oct-10	.	0	0	05-Aug-10		.	0	05-Aug-10	9.5	29	05-Aug-10	0	05-Aug-10	0	03-Aug-10	.		03-Aug-10	31			3-Aug-10	30	01-Sep-10	35			.		16-Sep-10	37
0	0	33992	26	2	.	3	0	2	1	1	1	0	1	0	1	.	.	.	.			.		.		.			.	0	26-Aug-11	0	26-Aug-11	.		26-Aug-11	32		32	26-Aug-11	30	10-Sep-11	34		34	.		.
0	1	340	18	1	.	3	0	3	2	2	1	0	1	1	1	03-Apr-10	.	10-Jan-11	.	0	0	10-Nov-10	83	10-Nov-10	0	10-Nov-10	11.7	39	10-Nov-10	0	10-Nov-10	0	10-Nov-10	.		6-Oct-10	25			06-Oct-10	30	10-Nov-10	32			20-Nov-10	30	18-Nov-10	33
1	1	3405	14	0	.	2	0	1	1	0	0	0	0	0	0	14-Jan-10	.	21-Oct-10	.	0	0	.	90	.	1	.	10.5	35	12-Apr-10	0	12-Apr-10	0	12-Apr-10	.		12-Apr-10	12			.		14-May-10	18			14-May-10	30	21-Jun-10	23
0	0	34085	20	2	.	2	0	1	0	1	1	0	1	0	1	24-Dec-09	.	31 sep 2010	.	0	0	.		.	1	07-Sep-10	9.2	28	07-Sep-10	0	07-Sep-10	0	09-Aug-10	.		09-Aug-10	32			9-Aug-10	30	.				.		.
0	0	34220	22	2	.	2	0	3	1	1	1	0	1	0	1	12-Feb-12	.	19-Nov-12	.	0	0	.		.	0	.	11.5	32	.	0	05-Jul-12	0	29-May-12	.		29-May-12	15			.		20-Jul-12	20			.		3-Aug-12	24
0	1	3426	25	2	.	3	0	3	1	0	0	0	0	0	0	15-Oct-09	.	22-Jul-10	.	0	0	.	82	.	0	.	10.5		19-Mar-10	0	20-Mar-10	0	20-Mar-10	.		20-Mar-10	22			20-Mar-10	30	20-Apr-10	26			.		21-May-10	31
1	0	34346	17	1	.	2	3	4	1	0	0	0	0	0	0	06-Apr-11	.	13-Jan-12	.	0	0	.		.	1	.	12		.	0	01-Aug-11	0	02-Jun-11	.		02-Jun-11	8			.		02-Jul-11	12			.		2-Aug-11	16
0	0	34361	25	2	.	2	0	6	1	1	1	0	1	0	1	13-Mar-10	.	20-Dec-10	.	0	0	.		.	1	.	10.5	32	.	0	05-Aug-10	0	03-Aug-10	.		03-Aug-10	20			3-Aug-10	30	03-Sep-10	25			03-Sep-10	30	5-Oct-10	29
1	1	3439	23	2	.	3	0	3	2	5	3	0	3	2	3	20-May-10	.	27-Feb-11	.	0	0	.		.		.	11.1		11-Aug-10	0	11-Aug-10	0	11-Aug-10	.		10-Aug-10	11			.		17-Sep-10	17			.		19-Oct-10	22
1	0	34497	23	2	.	2	0	2	1	1	1	0	1	0	1	20-May-10	.	27-Feb-11	.	0	0	12-Jul-10		.	1	12-Jul-10	12.2	36	12-Jul-10	0	12-Jul-10	0	12-Jul-10	.		09-Jul-10	7			.		09-Aug-10	12			.		9-Sep-10	16
0	0	3451	35	2	.	2	0	2	1	2	1	0	1	1	1	13-Feb-12	.	20-Nov-12	.			.		.		.			.		.	0	17-Jul-12	.		17-Jul-12	20			.		20-Oct-12	35			.		.
1	0	34517	17	1	.	2	0	3	0	0	0	0	0	0	0	26-Jan-12	.	2-Nov-12	.	0	0	.		.	1	.	12.5	38	.	0	12-Apr-12	0	12-Apr-12	.		12-Apr-12	10			.		12-Jun-12	19			.		13-Jul-12	23
0	1	3453	23	2	.	2	3	4	0	1	1	0	1	0	1	24-Jan-12	.	01-Nov-12	.	0	0	.	83	.	1	.			.	0	15-Jun-12	0	15-Jun-12	.		15-Jun-12	21			.		26-Jul-12	26			.		27-Aug-12	35
1	1	3456	18	1	.	2	3	3	1	1	1	0	1	0	1	07-Aug-11	.	14-May-12	.	0	0	.	85	.	0	.	10.5	35	.	0	28-Oct-11	0	28-Oct-11	.		28-Oct-11	11			.		02-Feb-12	25			02-Feb-12	30	02-Mar-12	29
0	0	34644	25	2	.	2	0	3	1	2	2	0	2	0	2	12-Jul-10	.	19-Mar-11	.			.		.	1	.	8.2	25	.	0	10-Feb-11	0	09-Feb-11	.		09-Feb-11	30			9-Feb-11	30	08-Mar-11	34			.		5-Apr-11	38
1	0	34739	25	2	.	2	0	4	0	0	0	0	0	0	0	19-Feb-11	.	26-Nov-11	.	0	0	.		.	1	.	9.5	30	.	0	13-May-11	0	12-Apr-11	.		12-Apr-11	7			.		12-May-11	11			.		13-Jun-11	16
0	0	34770	24	2	.	2	0	4	1	2	2	0	2	0	2	20-Apr-10	.	27-Jan-11	.	0	0	.		.	1	.	11.5	35	.	0	21-Dec-10	0	18-Dec-10	.		18-Dec-10	34			18-Dec-10	30	27-Dec-10	36			27-Dec-10	30	.
1	0	34947	20	2	.	2	0	3	1	1	1	0	1	0	1	20-Apr-10	.	27-Jan-11	.	0	0	.		.	1	09-Jun-10	10.2	32	09-Jun-10	0	09-Jun-10	0	08-Jun-10	.		08-Jun-10	7			.		10-Jul-10	11			.		4-Aug-10	15
0	1	3498	20	2	.	2	0	3	1	0	0	0	0	0	0	05-Aug-09	.	12-May-10	.	0	0	.	82	.	0	.	9.6	32	25-Mar-10	0	25-Mar-10	0	25-Mar-10	.		25-Mar-10	33			25-Mar-10	30	31-Mar-10				.		15-Apr-10
1	0	34992	17	1	.	2	0	3	1	0	0	0	0	0	0	13-May-11	.	20-Feb-12	.	0	0	.		.	1	.	11.8	36	.	0	22-Jul-11	0	21-Jul-11	.		21-Jul-11	10			.		20-Aug-11	14			.		.
0	0	3521	32	2	.	2	3	3	1	2	2	0	2	0	2	15-Jul-11	.	22-Apr-12	.	1	0	.		.	1	.	11.8	33	.	0	09-Nov-11	0	09-Nov-11	.		09-Nov-11	16			.		19-Dec-11	22			19-Dec-11	30	19-Jan-12	26
1	0	35213	36	2	.	2	0	2	1	5	5	0	5	0	5	10-Sep-10	.	17-Jun-11	.	1	0	.		.	0	25-Nov-10	12.5	38	25-Nov-10	0	25-Nov-10	0	24-Nov-10	.		24-Nov-10	10			.		30-Dec-10	15			30-Dec-10	30	27-Jan-11	19
0	0	35263	19	1	.	2	0	2	1	2	1	0	1	1	1	24-Jun-10	.	1-Apr-11	.	0	0	.		.	1	.	11.8	36	.	0	09-Nov-10	0	08-Nov-10	.		08-Nov-10	19			8-Nov-10	30	09-Dec-10	24			09-Dec-10	30	14-Jan-11	29
1	1	3532	21	2	.	3	0	4	2	0	0	0	0	0	0	15-Apr-12	.	22-Jan-13	.	0	0	.	77	.	1	12-Jul-12	11.4	38	12-Jul-12	0	12-Jul-12	0	13-Jul-12	.		13-Jul-12	12			.		14-Aug-12	18			.		14-Sep-12	22
1	0	35336	30	2	.	2	0	4	1	0	0	0	0	0	0	11-Apr-11	.	18-Jan-12	.	1	0	.		.	0	.	12.2	37	.	0	06-Jul-11	0	01-Jul-11	.		01-Jul-11	11			.		01-Aug-11	15			.		1-Sep-11	20
1	0	35355	24	2	.	2	0	3	0	1	1	0	1	0	1	07-Apr-11	.	14-Jan-12	.	0	0	.		.	0	.	11.8	36	.	0	25-May-11	0	23-May-11	.		23-May-11	6			.		22-Jun-11	10			.		22-Jul-11	15
0	0	35421	32	2	.	2	0	3	0	0	0	0	0	0	0	27-Jul-11	.	3-May-12	30-Apr-12	0	0	14-Nov-11		.	0	14-Nov-11	10.2	31	14-Nov-11	0	14-Nov-11	0	10-Nov-11	.		11-Nov-11	15			.		12-Dec-11	19			.		10-Jan-12	24
1	1	3547	26	2	.	2	0	0	0	4	4	0	4	0	3	.	.	01-Nov-10	.	0	0	.	75	.	0	.	9	30	23-Apr-10	1	23-Apr-10	1	23-Apr-10	.		23-Apr-10	12	12		.		.				.		.
0	0	35525	22	2	.	2	3	3	1	2	2	0	2	0	2	24-Feb-11	.	3-Dec-11	.	0	0	.		.	1	.	10.5	32	.	0	18-Jul-11	1	18-Jul-11	.		19-Jul-11	20			.		.				.		.
0	1	3562	30	2	.	2	0	3	1	3	2	0	2	1	2	08-Jan-11	.	15-Oct-11	.	0	0	.	96	.	1	.	11.1	37	25-Apr-11	0	23-Apr-11	0	25-Apr-11	.		25-Apr-11	15			25-Apr-11	30	25-May-11	20			25-May-11	30	27-Jun-11	24
0	0	35685	28	2	.	3	0	2	1	3	3	0	3	0	3	04-Jun-09	.	11-Mar-10	.			.		.		.			.		.	0	19-Jan-10	.		19-Jan-10	32			.		.				.		.
1	0	35735	23	2	.	1	0	1	1	1	1	0	1	0	1	14-Dec-10	.	21-Sep-11	.	0	0	.		.	1	.	11.2	34	.	0	17-Feb-11	0	17-Feb-11	.		17-Feb-11	9			17-Feb-11	30	17-Mar-11	13			17-Mar-11	30	16-Apr-11	17
0	1	3584	27	2	.	2	0	2	1	3	3	0	3	0	3	13-May-12	.	20-Feb-13	.	0	0	.	84	.	1	.			.	0	11-Oct-12	0	11-Oct-12	12-Nov-12	27	11-Oct-12	21			.		12-Nov-12	25			12-Nov-12	30	12-Dec-12	30
1	1	35866	23	2	.	3	0	3	1	1	1	0	1	0	1	01-Sep-12	.	08-Jun-13	.	0	0	.	86	.		.			.	0	14-Nov-12	0	15-Nov-12	.		15-Nov-12	10			.		18-Dec-12	15			.		21-Jan-13	20
1	0	35882	31	2	.	2	0	3	2	2	2	0	2	0	2	29-Sep-11	.	6-Jun-12	.	0	0	.		.	1	.	11.8	36	.	0	15-Nov-11	0	15-Nov-11	.		15-Nov-11	6			.		14-Dec-11	10			.		18-Jan-12	15
1	0	35925	26	2	.	2	4	3	1	2	2	0	2	0	2	.	.	.	.	0	0	.		.	1	.	11.5	35	.	0	10-Aug-11	0	10-Aug-11	.		10-Aug-11	4			.		.				.		.
0	0	35979	32	2	.	2	0	3	1	1	1	0	1	0	1	22-Feb-11	.	29-Nov-11	.	0	0	.		.	0	.	11.2	34	.	0	04-Jul-11	0	01-Jul-11	.		01-Jul-11	18			.		01-Aug-11	23			.		1-Sep-11	27
1	0	36006	23	2	.	2	0	2	1	1	1	0	1	0	1	03-Jul-10	.	11-Apr-11	.	0	0	.		.	0	.	12.2	37	.	0	19-Oct-10	0	17-Sep-10	.		17-Sep-10	11			.		16-Nov-10	19			16-Nov-10	30	17-Dec-10	24
1	0	3626	22	2	.	2	0	3	0	1	1	0	1	0	1	29-Dec-09	.	5-Oct-10	.	0	0	.		.	0	24-Mar-10	11.5	35	24-Mar-10	0	24-Mar-10	0	22-Mar-10	.		22-Mar-10	11			.		22-Apr-10	16			22-Apr-10	30	25-May-10	20
1	0	36264	20	2	.	2	0	4	0	1	0	0	0	1	0	23-Nov-10	.	30-Aug-11	.	0	0	18-Jan-11		.	0	18-Jan-11	9.2	28	18-Jan-11	0	18-Jan-11	0	14-Jan-11	.		14-Jan-11	7			14-Jan-11	30	21-Feb-11	12			21-Feb-11	30	14-Mar-11	15
1	0	3628	18	1	.	2	3	3	1	0	0	0	0	0	0	01-Apr-11	.	8-Jan-12	.	0	0	.		.	1	.	11.2	34	.	0	02-Jul-11	0	30-May-11	.		30-May-11	8			.		01-Jul-11	12			.		1-Aug-11	17
0	0	36306	27	2	.	2	0	3	0	1	1	0	1	0	1	06-Sep-11	.	13-Jun-12	.	0	0	.		.	1	.	12.5	38	.	0	18-Feb-12	0	12-Dec-11	.		12-Dec-11	13			.		12-Jan-12	18			.		16-Feb-12	23
1	0	36307	18	1	.	2	0	5	1	0	0	0	0	0	0	22-Feb-10	.	29-Nov-10	.	0	0	.		.	1	05-May-10	12.8	39	05-May-10	0	05-May-10	0	04-May-10	.		04-May-10	10			.		04-Jun-10	14			.		5-Jul-10	18
0	1	3631	37	2	.	2	0	1	1	5	4	0	4	1	4	06-Mar-10	.	13-Dec-10	.	0	0	.	86	.	0	.	11.1	37	21-Jul-10	0	21-Jul-10	0	21-Jul-10	.		23-Jul-10	19			23-Jul-10	30	23-Aug-10	24			.		23-Sep-10	28
0	0	36413	23	2	.	2	0	4	1	2	1	0	1	1	1	04-May-11	.	11-Feb-12	.			.		.		.			.	0	18-Aug-11	0	18-Aug-11	.		19-Aug-11	15			.		17-Sep-11	19			.		18-Oct-11	24
1	0	36443	19	1	.	2	0	3	1	1	1	0	1	0	1	15-Jul-10	.	22-Apr-11	.	0	0	20-Oct-10		.	1	20-Oct-10	11.2	34	20-Oct-10	0	18-Oct-10	0	17-Sep-10	.		17-Sep-10	9			.		18-Oct-10	13			18-Oct-10	30	18-Jan-11	26
0	0	3648	22	2	.	2	0	5	0	0	0	0	0	0	0	15-Sep-09	.	22-Jun-10	.			.		.		.			.		.	0	25-May-10	.		25-May-10	35			.		.				.		.
0	0	36505	16	1	.	3	0	3	1	0	0	0	0	0	0	15-Jul-09	.	22-Apr-10	.	0	0	.		.	1	18-Jan-10	10.5	32	18-Jan-10	0	18-Jan-10	0	18-Jan-10	.		19-Jan-10	26			.		12-Apr-10	38			12-Apr-10	30	.
0	0	36682	21	2	.	1	0	3	1	3	3	0	3	0	3	01-Sep-09	.	8-Jun-10	.	0	0	.		.		.	11.5	35	01-Mar-10	0	01-Mar-10	0	23-Mar-10	.		23-Mar-10	29			23-Mar-10	30	08-Apr-10	31			08-Apr-10	30	23-Apr-10	33
1	0	367	36	2	.	2	3	4	1	4	4	0	4	0	4	11-Jun-11	.	18-Mar-12	.	0	0	.		.	1	.	13.5		.	0	26-Aug-11	0	26-Aug-11	.		26-Aug-11	11			.		20-Sep-11	14			.		20-Oct-11	18
1	1	3672	33	2	.	3	0	3	1	9	7	0	7	2	6	17-Sep-12	.	24-Jun-13	.	0	0	.	80	.	0	15-Nov-12	12.3	41	15-Nov-12	0	15-Nov-12	0	15-Nov-12	.		15-Nov-12	8			.		17-Dec-12	13			.		21-Jan-13	18
0	1	3683	14	0	.	3	0	3	0	0	0	0	0	0	0	24-Nov-09	.	01-Sep-10	.	0	0	.	88	.	0	.	10.5	35	20-Apr-10	0	21-Apr-10	0	21-Apr-10	.		21-Apr-10	21			21-Apr-10	30	30-Apr-10	22			.		12-Jun-10	27
0	0	36830	19	1	.	2	0	4	1	0	0	0	0	0	0	15-Mar-10	.	22-Dec-10	13-Jan-11	0	0	.		.	1	.	11.6	36	.	0	21-Jul-10	0	20-Jul-10	.		19-Jul-10	18			19-Jul-10	30	19-Aug-10	22			19-Aug-10	30	23-Sep-10	27
0	1	3685	15	1	.	2	0	3	0	1	0	0	0	1	0	06-Jan-10	.	13-Oct-10	.	0	0	.	83	.	0	.	11.7	39	14-Apr-10	0	14-Apr-10	0	14-Apr-10	.		14-Apr-10	14			.		14-May-10	19			14-May-10	30	14-Jun-10	23
1	0	36891	37	2	.	2	0	4	1	3	1	0	1	2	1	24-May-10	.	4-Feb-11	.	1	0	.		.	1	.	11.5	36	.	0	12-Jul-10	0	10-Jul-10	.		10-Jul-10	6			.		12-Oct-10	20			12-Oct-10	30	13-Nov-10	25
1	0	36892	19	1	.	2	0		1	0	0	0	0	0	0	08-Jul-11	.	15-May-12	.	0	0	16-Aug-11		.	1	16-Aug-12	12.2	37	16-Aug-11	0	15-Aug-11	0	15-Aug-11	.		15-Aug-11	5			15-Aug-11	30	15-Sep-11	10			.		15-Oct-11	18
1	0	36916	34	2	.	2	0	4	1	2	1	0	1	1	1	31-Jul-11	.	7-May-12	.	0	0	.		.	1	.	12.2		.	0	21-Sep-11	0	21-Sep-11	.		21-Sep-11	7			.		02-Nov-11	13			.		2-Dec-11	17
1	0	37000	31	2	.	3	0	1	1	4	4	0	4	0	4	11-Sep-10	.	18-Jun-11	.	0	0	.		.	1	02-Dec-10	13.2	40	02-Dec-10	0	02-Dec-10	0	30-Nov-10	.		30-Nov-10	11			.		30-Dec-10	15			30-Dec-10	30	.
0	0	37027	19	1	.	2	0	4	0	0	0	0	0	0	0	09-Jul-10	.	16-Apr-11	.	0	0	.		.	1	.	10.5	32	17-Dec-10	0	17-Dec-10	0	06-Dec-10	.		06-Dec-10	21			6-Dec-10	30	11-Jan-11	26			11-Jan-11	30	11-Feb-11	31
1	0	3704	16	1	.	2	0	3	1	0	0	0	0	0	0	05-Jan-12	.	12-Oct-12	.	0	0	.		.	1	.	11.8		.	0	09-Mar-12	0	07-Mar-12	.		07-Mar-12	8			.		12-Apr-12	13			.		14-May-12	18
1	1	3716	31	2	.	2	0	2	1	2	2	0	2	0	2	11-May-12	.	18-Feb-13	.	0	0	.	82	.		.			.	0	07-Aug-12	0	08-Aug-12	.		8-Aug-12	12			.		10-Sep-12	17			.		.
1	1	3718	19	1	.	2	0			2	2	0	2	0	2	08-Apr-10	.	15-Jan-11	.	0	0	.	76	.		.			.	0	05-Jul-10	0	05-Jul-10	.		5-Jul-10	12			.		.				.		.
0	1	3720	18	1	.	2	3	3	0	2	2	0	2	0	2	28-Jul-11	.	05-May-12	.			.	85	16-Dec-11		.			.	0	16-Dec-11	0	16-Dec-11	.		19-Dec-11	20			.		05-Mar-12	31			.		.
0	0	37204	18	1	.	1	3	4	1	0	0	0	0	0	0	24-Aug-11	.	31-May-12	.			.		.		.			.		.	0	01-Jun-12	.		01-Jun-12	40			.		.				.		.
0	0	37206	21	2	.	3	0	3	1	1	1	0	1	0	1	18-Aug-11	.	25-May-12	.	0	0	.		.	1	.	11.8		.	0	27-Feb-12	0	26-Dec-11	.		26-Dec-11	18			26-Dec-11	30	26-Jan-12	23			26-Jan-12	30	27-Feb-12	27
1	1	3722	30	2	.	1	0	3	0	4	3	0	3	1	3	30-Jan-10	.	06-Nov-10	.	0	0	.	87	.	0	.	11.1	37	14-Apr-10	0	15-Apr-10	0	15-Apr-10	.		15-Apr-10	10			.		17-May-10	15			.		16-Jun-10	20
0	0	37343	21	2	.	2	0	4	1	1	1	0	1	0	1	.	.	21-Feb-11	.	0	0	.		.		.	13.8	38	03-Nov-10	0	03-Nov-10	0	02-Nov-10	.		02-Nov-10	23			2-Nov-10	30	06-Dec-10	27			06-Dec-10	30	3-Jan-11	30
0	0	37378	18	1	.	2	0	3	1	1	1	0	1	0	1	10-Feb-10	.	17-Nov-10	.	1	0	.		.	1	.	11.6	35	.	0	24-Sep-10	0	14-Oct-10	.		24-Aug-10	27			24-Aug-10	30	24-Sep-10	32			24-Sep-10	30	14-Oct-10	35
1	0	37386	24	2	.	2	0	4	1	0	0	0	0	0	0	.	.	24-Apr-13	24-Apr-13	0	0	.		.	1	.	13.8	35	.	0	15-Oct-12	0	07-Sep-12	03-Sep-12	6.5	07-Sep-12	7	7		.		08-Nov-12	15	15		.		10-Dec-12	22
1	1	3747	16	1	.	2	0	3	1	0	0	0	0	0	0	16-Jun-10	.	23-Mar-11	.	0	0	.	80	.		.			.	0	26-Aug-10	0	26-Aug-10	.		25-Aug-10	10			.		27-Sep-10	14			.		27-Oct-10	17
1	0	37474	22	2	.	2	0	3	0	1	1	0	1	0	1	01-Aug-12	.	8-May-13	.	0	0	.		.	0	.	11.5	33	.	0	20-Jul-12	0	20-Oct-12	.		20-Oct-12	11			.		22-Nov-12	15			.		26-Dec-12	21
0	0	37543	24	2	.	2	0	3	1	2	2	0	2	0	2	24-Oct-09	.	31-Jul-10	.	0	0	.		.		.	11.2	38	18-Jun-10	0	18-Jun-10	0	03-Jun-10	.		03-Jun-10	31			3-Jun-10	30	18-Jun-10	33			.		6-Jul-10	36
0	0	37585	18	1	.	2	0	2	1	1	1	0	1	0	1	25-Oct-10	.	1-Aug-11	.	0	0	.		.	0	.	12.5	35	.	0	28-Jan-11	0	28-Jan-11	.		28-Jan-11	13			.		28-Mar-11	22			.		30-Apr-11	26
1	0	37635	23	2	.	2	0	4	1	2	1	0	1	1	1	16-Feb-11	.	23-Nov-11	.	0	0	.		.	1	.	10.5		.	0	25-Mar-11	0	24-Mar-11	.		24-Mar-11	5			.		25-Apr-11	9			.		25-May-11	14
1	1	3770	22	2	.	2	0	3	1	2	2	0	2	0	2	29-Feb-12	.	07-Dec-12	.			.		.		.			.	0	16-Apr-12	0	17-Apr-12	.		17-Apr-12	6			.		17-May-12	10			.		28-Jun-12	17
1	0	37708	32	2	.	2	0	4		2	2	0	2	0	2	26-Apr-10	.	3-Feb-11	.	0	0	.		.		.	11.8	36	21-Jun-10	0	21-Jun-10	0	21-Jun-10	.		17-Jun-10	7			.		24-Jul-10	12			24-Jul-10	30	24-Aug-10	17
1	0	37771	18	1	.	2	0	1	1	1	1	0	1	0	1	11-Oct-10	.	18-Jul-11	.	0	0	.		.	1	17-Jan-11	12.5	38	17-Jan-11	0	17-Jan-11	0	16-Dec-10	.		16-Dec-10	9			.		17-Jan-11	13			17-Jan-11	30	18-Feb-11	18
1	0	3778	18	1	.	2	0	1	1	1	0	0	0	1	0	26-Apr-11	.	3-Feb-12	.			.		.		.			.	0	14-Jul-11	0	14-Jul-11	.		14-Jul-11	11			.		23-Aug-11	17			.		23-Sep-11	21
1	0	37788	17	1	.	2	3	4	0	0	0	0	0	0	0	07-Feb-12	.	14-Nov-12	.	0	0	.		.	1	.	11.8	36	.	1	27-Mar-12	0	26-Mar-12	.		26-Mar-12	6			.		.				.		.
1	0	37802	33	2	.	2	0	3	0	4	4	0	4	0	4	23-Feb-10	.	30-Nov-10	.	0	0	.		.	1	.	12.5	38	.	0	18-Oct-10	0	15-Apr-10	.		15-Apr-10	7			.		18-Oct-10	34			18-Oct-10	30	3-Nov-10	36
0	0	37912	28	2	.	2	0	2	1	2	2	0	2	0	2	28-Jun-12	.	5-Apr-13	.			.		.		.			.		.	0	09-Oct-12	14-Jan-13	28	09-Oct-12	14			.		28-Dec-12	25			28-Dec-12	30	28-Jan-13	30
0	0	37923	19	1	.	3	0	4	1	1	1	0	1	0	1	20-Dec-09	.	27-Sep-10	.	0	0	.		.	1	.	9.9	30	.	0	14-Jul-10	0	24-May-10	.		24-May-10	22			24-May-10	30	13-Jul-10	29			13-Jul-10	30	4-Aug-10	32
1	0	37942	24	2	.	2	0	3	1	2	2	0	2	0	2	04-Aug-10	.	11-May-11	.	0	0	.		.	1	10-Dec-10	12.5	38	10-Dec-10	0	10-Dec-10	0	13-Sep-10	.		13-Sep-10	5			.		29-Oct-10	12			29-Oct-10	30	9-Dec-10	18
1	0	37948	25	2	.	2	0	4	1	0	0	0	0	0	0	.	.	6-Nov-11	.	0	0	.		.	1	.	12.2	39	.	0	30-May-11	0	08-Apr-11	.		08-Apr-11	9			.		09-May-11	13			.		9-Jun-11	18
1	0	37972	21	2	.	3	0			0	0	0	0	0	0	18-Jul-11	.	25-Apr-11	.			.		.		.			.	0	06-Sep-11	0	06-Sep-11	.		06-Sep-11	7			.		.				.		.
0	0	37973	17	1	.	2	0	2	1	1	1	0	1	0	1	13-Nov-10	.	20-Aug-11	.	0	0	.		.	1	.	10.2		.	0	09-Jun-11	0	06-May-11	.		06-May-11	24			6-May-11	30	09-Jun-11	29			.		8-Jul-11	33
1	0	37992	21	2	.	2	0	6	1	1	1	0	1	1	1	08-Feb-11	.	15-Nov-11	.	0	0	.		.	1	.	11.8	36	.	0	05-May-11	0	05-May-11	.		05-May-11	12			.		06-Jun-11	16			.		6-Jul-11	21
0	0	38069	30	2	.	2	0	2	1	4	4	0	4	0	4	30-Nov-11	.	7-Sep-12	.	0	0	.		.	1	.	11.8	36	.	0	10-Apr-12	0	14-Mar-12	.		14-Mar-12	14			.		16-Apr-12	19			16-Apr-12	30	16-May-12	23
0	0	38075	20	2	.	3	0	2	1	1	1	0	1	0	1	13-Apr-12	.	20-Jan-13	.	1	0	.		.	0	.	12.5	38	.	0	16-Oct-12		05-Aug-12	.		03-Aug-12	15			3-Aug-12	30	15-Oct-12	26			.		15-Nov-12	31
0	0	38288	21	2	.	2	0	1	1	0	0	0	0	0	0	18-Mar-11	.	25-Dec-11	.	0	0	.		.	1	.	11.8	36	.	0	22-Jun-11	0	22-Jun-11	.		22-Jun-11	13			.		25-Jul-11	18			.		26-Aug-11	23
0	1	3831	18	1	.	2	0	5	1	0	0	0	0	0	0	03-Mar-10	.	10-Dec-10	.	0	0	.	85	.	0	.	11.7	39	06-Aug-10	0	06-Aug-10	0	06-Aug-10	.		9-Aug-10	22			09-Aug-10	30	14-Sep-10	27			.		11-Oct-10	32
1	0	38379	22	2	.	2	0	4	1	0	0	0	0	0	0	09-Dec-09	.	16-Sep-10	.	0	0	.		.	1	17-Feb-10	12.5	38	17-Feb-10	0	17-Feb-10	0	17-Feb-10	.		17-Feb-10	9			.		.	14			.		17-Apr-10	18
0	1	3845	17	1	.	2	0	2	1	1	1	0	1	0	1	06-May-10	.	13-Feb-11	.	0	0	.	82	.	0	.	11.4	38	10-Aug-10	0	10-Aug-10	0	10-Aug-10	.		10-Aug-10	14			.		13-Sep-10	18			.		13-Oct-10	23
0	0	38527	40	2	.	3	0	3	1	5	5	0	5	0	5	01-Dec-09	.	8-Sep-10	.	0	0	.		.	1	02-Jun-10	12.5	35	02-Jun-10	0	02-Jun-10	0	28-May-10	.		28-May-10	25			.		30-Jun-10	30			30-Jun-10	30	20-Jul-10	33
0	0	38566	23	2	.	3	0	3	1	3	3	0	3	0	3	06-Apr-11	.	13-Jan-12	.	0	0	.		.	1	.	10.8	33	.	0	26-Jul-11	0	26-Jul-11	.		26-Jul-11	16			.		26-Aug-11	20			26-Aug-11	30	26-Sep-11	24
1	0	38616	20	2	.	2	0	4	1	0	0	0	0	0	0	01-Sep-11	.	8-Jun-12	.	0	0	.		.	1	.	11.5	33	.	0	01-Dec-11	0	29-Nov-11	10-Nov-11	11	29-Nov-11	12			.		28-Dec-11	16			28-Dec-11	30	28-Jan-12	21
0	1	3863	17	1	.	2	0	1	1	0	0	0	0	0	0	02-Mar-10	.	09-Dec-10	.	0	0	.	90	.	0	.	11.7	39	16-Jun-10	0	16-Jun-10	0	16-Jun-10	.		16-Jun-10	16			.		15-Jul-10	21			15-Jul-10	30	16-Aug-10	24
0	1	3865	25	2	.	2	0	2		2	2	0	2	0	2	20-May-10	.	27-Feb-11	.	0	0	04-Nov-10	86	.	1	.	11.1	37	04-Nov-10	0	04-Nov-10	0	05-Nov-10	.		5-Nov-10	24			.		04-Jan-11	33			04-Jan-11	30	.
1	0	38661	25	2	.	2	0	4	1	2	1	0	1	1	1	27-May-12	.	3-Mar-13	.	0	0	.		.	0	.	11.5	32	.		.	0	30-Jul-12	.		30-Jul-12	9			.		11-Sep-12	15			.		27-Oct-12	21
0	0	38755	23	2	.	2	0	5	0	0	0	0	0	0	0	11-Dec-09	.	18-Sep-10	.	0	0	.		.	1	.	9.9	30	.	0	25-May-10	0	14-Apr-10	.		14-Apr-10	17			.		24-May-10	23			24-May-10	30	22-Jun-10	27
0	0	388	17	1	.	3	0	3	1	0	0	0	0	0	0	17-Feb-11	.	24-Nov-11	.	0	0	.		.	1	.	10.8	33	.	0	22-Jul-11	0	22-Jul-11	.		22-Jul-11	22			.		22-Aug-11	26			22-Aug-11	30	23-Sep-11	31
1	0	3893	31	2	.	2	0	3	1	2	0	0	0	0	2	21-Oct-10	.	28-Jul-11	.	0	0	.		.	1	13-Jan-11	12.5	38	13-Jan-11	0	13-Jan-11	0	12-Jan-11	.		12-Jan-11	11			12-Jan-11	30	12-Feb-11	16			.		14-Mar-11	20
0	0	38954	20	2	.	2	0	2	1	2	2	0	2	0	2	15-Jan-12	.	22-Oct-12	.	0	0	.		.	0	.	9.5	29	.	0	12-Jun-12	0	06-Jun-12	.		06-Jun-12	15			.		09-Jul-12	25			.		15-Aug-12	30
1	0	39026	19	1	.	2	0	3		1	0	0	0	1	0	01-Apr-11	.	8-Jan-12	.	0	0	.		.	1	.	11.8	36	.	0	30-Jun-11	0	20-May-11	.		20-May-11	6			.		30-Jun-11	12			.		1-Aug-11	17
0	0	39040	18	1	.	2	0	2	1	1	1	0	1	0	1	28-Apr-10	.	6-Feb-11	3-Jan-11	0	0	.		.	1	23-Sep-10	11.8	36	23-Sep-10	0	23-Sep-10	0	13-Sep-10	.		13-Sep-10	19			13-Sep-10	30	13-Oct-10	24			13-Oct-10	30	25-Nov-10	30
1	0	39062	19	1	.	2	4	3	1	2	1	0	1	0	1	22-May-11	.	29-Feb-12	.	0	0	.		.	1	.	10.8		.	0	16-Aug-11	0	16-Aug-11	.		16-Aug-11	12			.		16-Sep-11	16			.		24-Oct-11	22
1	0	39131	20	2	.	3	0	1	1	1	1	0	1	0	1	03-Jan-11	.	10-Oct-11	.	0	0	.		.	1	.	11.8	36	.	0	28-Feb-11	0	25-Feb-11	.		25-Feb-11	7			.		25-Mar-11	11			25-Mar-11	30	25-Apr-11	15
0	0	39152	36	2	.	2	0	0	1	8	8	0	8	0	8	06-Dec-09	.	13-Sep-10	.	0	0	.		.	1	04-May-10	10.8	33	04-May-10	0	04-May-10	0	04-May-10	.		03-May-10	21			.		.				.		.
1	1	3917	28	2	.	2	0			4	4	0	4	0	4	10-Apr-11	.	17-Jan-12	.			.	88	21-May-11		.			.	0	21-May-11	0	23-May-11	.		23-May-11	6			.		21-Jun-11	10			.		23-Jul-11	14
1	0	39185	21	2	.	2	0	3	0	1	0	0	0	1	0	18-Jun-10	.	25-Mar-11	.	0	0	.		.	0	09-Aug-10	12.5	38	09-Aug-10	0	09-Aug-10	0	09-Aug-10	.		09-Aug-10	7			.		09-Sep-10	11			09-Sep-10	30	.
0	0	39230	20	2	.	2	0	3	1	1	1	0	1	0	1	20-Dec-10	.	27-Sep-11	.	0	0	.		.	0	.	11.2		.	0	14-May-11	0	11-May-11	.		11-May-11	20			11-May-11	30	13-Jun-11	24			.		14-Jul-11	29
0	0	3930	33	2	.	3	0	1	1							24-Jun-11	.	1-Apr-12	.	0	0	.		.	1	.	12.2		.	0	29-Sep-11	0	29-Sep-11	.		29-Sep-11	14			.		29-Oct-11	18			.		29-Nov-11	22
1	0	39304	30	2	.	2	0	3	1	2	2	0	2	0	2	28-May-12	.	4-Mar-13	.	0	0	.	82	.	1	.	11.2	34	.	0	24-Nov-12	0	16-Aug-12	.		16-Aug-12	11			.		20-Sep-12	16			.		23-Oct-12	21
0	0	39313	38	2	.	3	0	1	1	1	1	0	1	0	1	08-Apr-11	.	15-Jan-12	.	0	0	.		.	1	.	9.9	30	.	0	22-Jul-11	0	22-Jul-11	.		22-Jul-11	14			.		22-Aug-11	19			22-Aug-11	30	22-Sep-11	24
0	0	39394	27	2	.	2	0	2	1	4	4	0	4	0	4	07-Jul-12	.	16-Apr-13	.	0	0	.		.	0	.	11	31	.	0	07-Nov-12	0	22-Oct-12	.		22-Oct-12	15			.		22-Nov-12	19			22-Nov-12	30	27-Dec-12	24
0	0	39419	25	2	.	3	0	3	1	3	3	0	3	0	3	26-Sep-10	.	3-Jun-11	.	0	0	.		.	0	.	11.5	35	.	0	16-Feb-11	0	15-Feb-11	.		15-Feb-11	20			15-Feb-11	30	15-Mar-11	24			15-Mar-11	30	15-Apr-11	28
0	0	39487	16	1	.	2	0	3	1	0	0	0	0	0	0	04-Feb-11	.	11-Nov-11	.	1	0	.		.	1	.	12.2	37	.	0	01-Jun-11	0	30-May-11	.		30-May-11	16			.		30-Jun-11	21			.		30-Jul-11	25
1	0	3949	41	2	.	2	0	3	1	2	2	0	2	0	2	01-Feb-09	.	8-Sep-10	.	0	0	.		.	1	.	10.2	32	.	0	19-Feb-10	0	18-Feb-10	.		18-Feb-10	11	11		.		27-May-10	25	25		27-May-10	30	8-Jun-10	29
1	0	395	19	1	.	1	0	3	1	2	0	0	0	2	0	09-Jul-11	.	16-Apr-12	.	0	0	.		.	1	15-Aug-11	12.5	38	15-Aug-11	0	15-Aug-11	0	15-Aug-11	.		15-Aug-11	5			15-Aug-11	30	15-Sep-11	10			.		15-Oct-11	14
0	0	39503	22	2	.	2	0	2	1	1	1	0	1	0	1	.	.	7-May-12	7-May-12	0	0	.		.	0	.	12.5	38	.	0	.	0	27-Feb-12	.		27-Feb-12	29	29		.		16-Mar-12	34	34		16-Mar-12	30	31-Mar-12	35
1	1	3951	23	2	.	2	0	3	0	0	0	0	0	0	0	01-Mar-10	.	08-Dec-10	.	0	0	.	85	.		0	11.1	37	17-May-10	0	17-May-10	0	17-May-10	.		17-May-10	11			.		17-Jun-10	16			17-Jun-10	30	16-Jul-10	21
1	0	39625	26	2	.	2	0	2	1	1	1	0	1	0	1	28-Sep-11	.	5-Jul-12	.			.		.		.			.		.	0	17-Nov-11	.		17-Nov-11	7			.		.				.		.
1	0	39667	15	1	.	2	0	3	1	0	0	0	0	0	0	16-Feb-11	.	23-Nov-11	.	0	0	.		.	1	.	12.5	38	.	0	05-May-11	0	04-May-11	.		04-May-11	11			4-May-11	30	03-Jun-11	15			.		4-Jul-11	19
1	1	3969	15	1	.	3	0	3	1	0	0	0	0	0	0	30-May-12	.	07-Mar-13	.	2	0	.	80	.	1	.			.	0	30-Jul-12	0	30-Jul-12	28-Sep-12	21	30-Jul-12	9			.		28-Aug-12	13			.		28-Sep-12	21
0	0	39690	31	2	.	2	3	5	1	2	2	0	2	0	2	19-Mar-12	.	26-Dec-12	.	0	0	.		.	1	.	12.2	37	.	0	07-Aug-12	0	04-Jul-12	.		04-Jul-12	14			.		07-Aug-12	20			.		11-Sep-12	24
0	1	3970	26	2	.	2	0	3	0	2	1	0	1	1	1	11-Feb-10	.	18-Nov-10	.	0	0	.	89	.	0	.	10.2		11-Jun-10	0	11-Jun-10	0	14-Jun-10	.		14-Jun-10	17			14-Jun-10	30	15-Jul-10	22			15-Jul-10	30	16-Aug-10	26
0	1	3974	19	1	.	2	0	3	1	1	1	0	1	0	1	17-Oct-09	.	24-Jul-10	.	0	0	.	89	.	1	.	11.1	37	18-May-10	0	18-May-10	0	18-May-10	.		18-May-10	30			18-May-10	30	01-Jun-10	33			.		14-Jun-10	35
0	0	39774	15	1	.	2	0	3	0	0	0	0	0	0	0	28-Mar-11	.	4-Jan-12	.			.		.		.			.	0	01-Aug-11	0	01-Aug-11	.		01-Aug-11	18			1-Aug-11	30	05-Sep-11	23			.		10-Oct-11	28
1	1	3980	22	2	.	2	0	3	1	0	0	0	0	0	0	19-Mar-12	.	26-Dec-12	.	0	0	24-May-12		.		.			.	0	24-May-12	0	24-May-12	.		24-May-12	9			.		24-Jun-12	13			.		26-Jul-12	18
1	0	39885	29	2	.	3	0	2	1	3	3	0	3	0	3	14-Jan-12	.	21-Oct-12	.	0	0	.		.	1	.	11.8	36	.	0	02-Apr-12	0	31-Mar-12	.		31-Mar-12	10			.		30-Apr-12	15			.		30-May-12	19
0	0	3993	34	2	.	3	0	3	1	4	4	0	4	0	4	09-Mar-10	.	16-Dec-10	.	0	0	22-Oct-10		.	0	22-Oct-10	10.5	32	22-Oct-10	0	22-Oct-10	0	22-Sep-10	.		22-Sep-10	27			22-Sep-10		22-Oct-10	32			22-Oct-12		9-Nov-10	35
0	0	39930	19	1	.	2	0	3	2	1	1	0	1	0	1	15-Jul-12	.	22-Apr-13	.	0	0	.		.	1	.	11.2	34	.	0	26-Nov-12	0	22-Nov-12	03-Jan-13	26	22-Nov-12	18			22-Nov-12	30	04-Jan-13	24			04-Jan-13	30	2-Feb-13	28
0	0	3995	26	2	.	2	0	4	0	1	1	0	1	0	1	25-Aug-10	.	1-Jun-11	.	0	0	17-Feb-11		.	1	17-Feb-11	13.5	41	17-Feb-11	0	17-Feb-11	0	17-Jan-11	.		17-Jan-11	20			17-Jan-11		17-Feb-11	25			17-Feb-11	30	17-Mar-11	29
1	0	39964	27	2	.	2	0	5	1	1	1	0	1	0	1	15-Apr-12	.	22-Jan-13	.	0	0	.		.	1	.	12.8	39	.	0	06-Jun-12	0	22-May-12	.		22-May-12	5			.		17-Jul-12	13			.		22-Aug-12	18
0	0	40049	21	2	.	2	0	3	1	2	2	0	2	0	2	19-Mar-11	.	26-Dec-11	.			.		.		.			.	0	05-Aug-11	0	05-Jul-11	.		05-Jul-11	15			.		05-Aug-11	19			.		13-Sep-11	25
0	0	40068	19	1	.	2	0	3		1	1	0	1	0	1	28-Feb-10	.	7-Nov-10	.	0	0	.		.	0	.	12.8	39	.	0	.	0	20-Sep-10	.		20-Sep-10	29			20-Sep-10	30	18-Oct-10	33			18-Oct-10	30	3-Nov-10	35
0	0	40086	26	2	.	3	0	3	1	5	4	0	4	1	4	28-Apr-11	.	5-Feb-12	.	2	0	.		.	1	.	9.9	30	.	0	17-Sep-11	0	17-Sep-11	.		17-Sep-11	20			.		10-Nov-11	28			.		10-Dec-11	32
0	0	4009	16	1	.	2	0	3	1	0	0	0	0	0	0	15-Aug-09	.	22-May-10	.	0	0	.		.	1	08-Mar-10	10.8	36	08-Mar-10	0	08-Mar-10	0	04-Jan-10	.		04-Jan-10	19			4-Jan-10	30	04-Feb-10	24			.		6-Mar-10	29
0	0	40114	25	2	.	2		3	1	1	1	0	1	0	1	06-Apr-11	.	13-Jan-12	20-Jan-12	0	0	.		.	1	.	10.5		.	0	26-Sep-11	0	26-Sep-11	.		26-Sep-11	24			.		26-Oct-11	29			.		26-Nov-11	33
0	0	40130	23	2	.	3	0	2	1	1	1	0	1	0	1	11-Sep-11	.	18-Jun-12	.	0	0	.		.	1	.	11.8	36	.	0	07-Jan-12	0	07-Jan-12	.		07-Jan-12	16			.		07-Feb-12	21			.		7-Mar-12	25
0	0	40162	40	2	.	2	0	4	1	4	4	0	4	0	4	01-Jul-10	.	8-Mar-11	.	0	0	.		.		.	11.5	35	.	0	09-Dec-10	0	01-Dec-10	.		01-Dec-10	22			1-Dec-10	30	03-Jan-11	27			03-Jan-11	30	3-Feb-11	31
1	0	40169	27	2	.	2	0	5	1	0	0	0	0	0	0	24-Nov-09	.	1-Sep-10	.	0	0	.		.	0	11-Jan-10	12.5	38	11-Jan-10	0	11-Jan-10	0	08-Jan-10	.		08-Jan-10	6			.		08-Feb-10	10			.		8-Mar-10	14
1	1	4021	20	2	.	2	0	3	1	1	1	0	1	0	1	19-Sep-12	.	26-Jun-13	.	0	0	.	84	.		.			.	0	14-Nov-12	0	15-Nov-12	.		15-Nov-12	8			.		04-Feb-13	19			.		20-Mar-13	25
1	1	4025	21	2	.	2	0	2	1	0	0	0	0	0	0	02-Apr-10	.	09-Jan-11	.	0	0	.	999	.	0	.	13.2	44	21-May-10	0	21-May-10	0	24-May-10	.		24-May-10	7			.		25-Jun-10	12			.		26-Jul-10	16
0	0	40324	19	1	.	2	0	5	0	1	0	0	0	1	0	19-May-11	.	26-Feb-12	.			.		.		.			.	0	19-Sep-11	0	19-Sep-11	.		19-Sep-11	17			.		10-Oct-11	20			.		30-Nov-11	28
1	1	4033	14	0	.	3	0	3	1	0	0	0	0	0	0	24-Sep-10	.	01-Jul-11	.	0	0	22-Nov-10	84	22-Nov-10	0	22-Nov-10	11.7		22-Nov-10	0	22-Nov-10	0	22-Nov-10	.		22-Nov-10	9			.		22-Dec-10	13			.		24-Jan-11	17
0	1	4040	17	1	.	2	0			0	0	0	0	0	0	21-Jan-10	.	28-Oct-10	.	0	0	.	89	.	1	10-Jun-10	11.1	37	10-Jun-10	0	10-Jun-10	0	10-Jun-10	.		10-Jun-10	20			10-Jun-10	30	05-Jul-10	25			.		.
1	0	40492	35	2	.	1	0	4	1	2	2	0	2	0	2	18-Dec-09	.	25-Sep-10	.	0	0	.		.	0	11-Mar-10	12.2	37	11-Mar-10	0	11-Mar-10	0	12-Apr-10	.		10-Mar-10	11			.		12-Apr-10	16			12-Apr-10	30	13-May-10	20
1	0	40503	17	1	.	2	0	3	1	1	1	0	1	0	1	29-Nov-11	.	6-Sep-12	.	0	0	.		.	1	.	12.5		.	0	10-Feb-12	0	08-Feb-12	.		08-Feb-12	10			.		08-Mar-12	14			.		10-Apr-12	18
1	0	40519	28	2	.	2	0	3	1	3	2	0	2	1	2	18-Jul-10	.	25-Apr-11	.	0	0	.		.	1	.	11.8		.	0	05-Oct-10	0	05-Oct-10	.		05-Oct-10	11			.		06-Nov-10	15			06-Nov-10	30	7-Dec-10	20
1	1	4052	28	2	.	2	0			1	1	0	1	0	1	01-May-10	.	08-Feb-11	.	0	0	.	90	.		.			.	0	14-Jun-10	0	14-Jun-10	.		14-Jun-10	7			.		13-Jul-10	10			.		13-Aug-10	15
0	0	4061	36	2	.	2	0	4	1	12	3	0	3	9	3	30-Oct-11	.	6-Aug-12	.	0	0	.		.		.	10.8		.	0	03-Feb-12	0	30-Jan-12	.		30-Jan-12	13			.		29-Feb-12	17			.		.
1	0	40650	27	2	11-Jun-82	1	0	4	2	6	5	0	5	1	5	12-Nov-09	.	19-Aug-10	.	0	0	.		.	0	.	13.2	40	.	0	20-Jan-10	0	22-Jan-10	.		18-Jan-10	9			.		19-Feb-10	14			19-Feb-10	30	29-Mar-10	19
1	0	4072	15	1	.	2		2	1	0	0	0	0	0	0	01-Mar-10	.	8-Dec-10	.	0	0	.		.		.	11.8	36	29-May-10	0	29-May-10	0	26-May-10	.		26-May-10	12			.		.				.		.
0	0	40745	19	1	.	3	0	1	1	0	0	0	0	0	0	25-Jul-09	.	1-May-10	.	0	0	.		.	0	05-Jan-10	10.5	32	05-Jan-10	0	05-Jan-10	0	04-Jan-10	.		04-Jan-10	22			.		04-Feb-10	27			.		4-Mar-10	31
1	0	40758	21	2	.	2	0	4	1	0	0	0	0	0	0	03-Dec-09	.	10-Sep-10	.	0	0	.		.	1	.	11.5	34	.	0	08-Jan-10	0	08-Jan-10	.		08-Jan-10	5			.		.				.		.
1	0	40764	36	2	.	2	0	5	1	0	0	0	0	0	0	08-Oct-09	.	15-Jul-10	.	0	0	.		.	1	06-Jan-10	10.8	33	06-Jan-10	0	06-Jan-10	0	06-Jan-10	.		06-Jan-10	12			.		06-Feb-10	16			06-Feb-10	30	.
0	0	40768	20	2	.	2	0	4	1	0	0	0	0	0	0	05-Nov-09	.	12-Aug-10	.	0	0	.		.	0	29-Apr-10	11.8	36	29-Apr-10	0	29-Apr-10	0	28-Apr-10	.		28-Apr-10	24			28-Apr-10	30	28-May-10	28			28-May-10	30	.
1	0	40778	17	1	.	2	0	4	1	0	0	0	0	0	0	26-Oct-09	.	2-Aug-10	.	1	0	.		.	1	10-Feb-10	12.5	38	10-Feb-10	0	10-Feb-10	0	10-Feb-10	.		08-Jan-10	10			.		10-Feb-10	15			.		9-Mar-10	19
1	0	40787	29	2	.	2	0	3	1	2	2	0	2	0	2	17-Nov-09	.	24-Aug-10	.	0	0	.		.		.	11.5		11-Jan-10	0	11-Jan-10	0	11-Jan-10	.		11-Jan-10	7			.		11-Feb-10	12			.		11-Mar-10	16
1	0	40804	38	2	.	2	3	4	1	1	1	0	1	0	1	08-Sep-12	.	15-Jun-13	.	0	0	.		.	1	.	9.9	30	.	0	.	0	15-Nov-12	.		15-Nov-12	10			.		18-Dec-12	14			.		19-Jan-13	18
1	0	40833	14	0	.	3	0	2	1	0	0	0	0	0	0	22-Nov-09	.	29-Aug-10	.	0	0	.		.	0	21-Jan-10	12.8	39	21-Jan-10	0	21-Jan-10	0	19-Jan-10	.		19-Jan-10	8			.		19-Feb-10	12			.		19-Mar-10	16
1	0	40886	23	2	.	2	0	4	1	0	0	0	0	0	0	02-Nov-09	.	9-Aug-10	.	0	0	.		.	1	27-Jan-10	11.8	36	27-Jan-10	0	27-Jan-10	0	25-Jan-10	.		25-Jan-10	11			.		25-Feb-10	16			.		25-Mar-10	20
0	0	40899	17	1	.	2	0	4	1	0	0	0	0	0	0	02-Oct-09	.	8-Jul-10	.	0	0	.		.	0	27-Jan-10	9.9	30	27-Jan-10	0	27-Jan-10	0	25-Jan-10	.		25-Jan-10	16			.		26-Feb-10	21			26-Feb-10	30	26-Mar-10	25
0	0	40908	39	2	.	2	0	4	1	3	3	0	3	0	3	30-Aug-09	.	6-Jun-10	.	0	0	.		.	1	08-Feb-10	11.2	34	08-Feb-10	0	08-Feb-10	0	27-Jan-10	.		27-Jan-10	21			.		26-Feb-10	30			26-Feb-10	30	.
1	0	40910	33	2	.	1	0	6	1	1	1	0	1	0	1	15-Jul-10	.	22-Apr-11	14-Mar-11	0	0	16-Dec-10		.	1	11-Nov-10	12.4	38	.	0	11-Nov-10	0	12-Oct-10	.		12-Oct-10	12			12-Oct-10	30	16-Nov-10	17			16-Nov-10	30	30-Dec-10	29
1	0	40952	20	2	.	2	0	3	1	1	1	0	1	0	1	09-Feb-11	.	16-Nov-11	.	0	0	.		.	1	.	12.2	37	.	0	27-Apr-11	0	27-Apr-11	.		27-Apr-11	11			.		13-May-11	13			13-May-11	30	13-Jun-11	17
1	0	40954	24	2	.	2	0	2	1	1	1	0	1	0	1	17-Nov-10	.	24-Aug-11	.	0	0	11-Mar-11		.	1	11-Feb-11	12.2	37	11-Feb-11	0	11-Feb-11	0	11-Feb-11	.		11-Feb-11	12			11-Feb-11	30	11-Mar-11	16			.		11-Apr-11	20
1	0	40978	16	1	.	2	0	4	1	0	0	0	0	0	0	30-Nov-09	.	7-Sep-10	.			.		.		.			.		.	0	11-Feb-10	.		11-Feb-10	10			.		.				.		.
1	0	40985	15	1	.	3	0	1	1	0	0	0	0	0	0	22-Dec-09	.	29-Sep-10	.	0	0	.		.	0	19-Mar-10	11.8	36	19-Mar-10	0	19-Mar-10	0	17-Feb-10	.		17-Feb-10	8			.		18-Mar-10	12			.		17-Jun-10	25
1	0	40993	24	2	.	2	0	4	1	3	0	0	0	3	0	25-Dec-09	.	3-Sep-10	11-Sep-10	1	0	.		.	0	.	12.2	37	.	0	18-Feb-10	0	17-Feb-10	.		17-Feb-10	7			.		.				.		.
1	1	4105	30	2	.	3	0			2	2	0	2	0	2	05-Jun-11	.	12-Mar-12	.	0	0	23-Jul-11	93	23-Jul-11	0	23-Jul-11	11.7	39	23-Jul-11	0	25-Jul-11	0	25-Jul-11	.		25-Jul-11	7			25-Jul-11	30	26-Aug-11	13			.		28-Sep-11	16
1	1	4150	26	2	.	2	0			2	2	0	2	0	2	15-Jul-11	.	22-Apr-12	.	0	0	26-Aug-11	80	26-Aug-11	0	26-Aug-11	9	30	26-Aug-11	0	22-Aug-11	0	19-Aug-11	.		22-Aug-11	6			22-Aug-11	30	22-Sep-11	10			.		25-Oct-11	14
0	1	4159	24	2	.	2	0	2	1	1	1	0	1	0	1	16-Nov-09	.	23-Aug-10	.	2	0	.	79	05-Jun-10	0	05-Jun-10	11.7	39	05-Jun-10	0	05-Jun-10	0	08-Jun-10	.		8-Jun-10	29			08-Jun-10	30	30-Jun-10	32			.		22-Jul-10	35
0	1	4168	17	1	.	2	0	3	1	0	0	0	0	0	0	10-Nov-09	.	17-Aug-10	.	0	0	.	39	.	0	.	11.7	39	08-Jun-10	0	08-Jun-10	0	08-Jun-10	.		8-Jun-10	30			08-Jun-10	30	22-Jun-10	32			.		.
1	1	4173	20	2	.	2	0			0	0	0	0	0	0	14-Mar-10	.	21-Dec-10	.	1	0	07-Jun-10	80	07-Jun-10	0	07-Jun-10	12	40	07-Jun-10	0	07-Jun-10	0	.	.		8-Jun-10	12			.		08-Jul-10	17			.		09-Aug-10	21
0	1	4213	31	2	.	3	0	2	1	3	3	0	3	0	3	30-Jan-12	.	07-Nov-12	.	0	0	.		.	0	.			.	0	30-Apr-12	0	30-Apr-12	.		30-Apr-12	13			.		30-May-12	17			.		28-Jun-12	22
1	1	4218	15	1	.	2	0			0	0	0	0	0	0	30-Apr-11	.	07-Jan-12	.	0	0	.	90	.		.			.	0	04-Jun-11	0	07-Jun-11	.		7-Jun-11	5			.		07-Jul-11	10			.		08-Aug-11	15
1	0	422	23	2	.	2	0	2	1	1	0	0	0	1	0	12-Mar-10	.	19-Dec-10	.	0	0	.		.	0	.	12.5	35	28-Apr-10	0	28-Apr-10	0	26-Apr-10	.		26-Apr-10	6			.		31-May-10	11			.		.
1	1	4225	22	2	.	2	0			0	0	0	0	0	0	20-May-10	.	27-Feb-11	.	0	0	.	80	.		.			.	0	13-Jul-10	0	13-Jul-10	.		13-Jul-10	8			.		10-Aug-10	12			.		21-Sep-10	17
1	0	423	18	1	.	1	0	2	1	0	0	0	0	0	0	09-Feb-10	.	16-Nov-10	.	0	0	.		.	1	.	12.8	39	.	0	14-Jun-10	0	24-Apr-10	.		24-Apr-10	10			.		.				.		.
1	1	4280	12	0	.	2	0	2	1	0	0	0	0	0	0	19-Apr-10	.	16-Jan-11	.	0	0	02-Jul-10	86	02-Jul-10	1	02-Jul-10	11.7	39	02-Jul-10	0	02-Jul-10	0	03-Jul-10	.		3-Jul-10	12			.		.				.		.
1	0	4300	26	2	.	2	0	4	1	2	1	0	1	1	1	21-Oct-11	.	28-Jul-12	.	0	0	.		.	1	.	12.8	39	.	0	12-Jan-12	0	20-Dec-11	.		20-Dec-11	8			.		20-Jan-12	13			.		21-Feb-12	17
0	1	4308	19	1	.	2	0	2	1	1	1	0	1	0	1	06-Feb-10	.	13-Nov-10	.	0	0	.	88	.	0	.	9	30	12-Jul-10	0	02-Jul-10	0	05-Jul-10	.		8-Jul-10	21			08-Jul-10	30	10-Aug-10	25			.		11-Sep-10	30
1	0	4324	36	2	.	1	0	2	1	3	3	0	3	0	3	19-Sep-12	.	26-Jun-13	.	0	0	.		.	0	.	10.8		.	0	.	0	22-Nov-12	.		22-Nov-12	8			.		.				.		.
0	1	4332	24	2	.	2	0	3	1	3	1	0	1	2	1	19-Nov-09	.	26-Aug-10	.	0	0	.	81	07-Jul-10	1	07-Jul-10	9.9	33	07-Jul-10	0	07-Jul-10	0	07-Jul-10	.		12-Jun-10	30		30	12-Jun-10	30	07-Jul-10	33			.		21-Jul-10	35
0	1	4335	24	2	.	2	0	5	1	1	1	0	1	0	1	09-Feb-10	.	16-Nov-10	.	0	0	.	999	.	0	.	9.9	33	03-Aug-10	0	03-Aug-10	0	03-Aug-10	.		8-Jul-10	21			08-Jul-10	30	10-Aug-10	26			10-Aug-10	30	.
0	1	4336	25	2	.	3	0	3	1	1	1	0	1	0	1	22-Jan-10	.	29-Oct-10	.	0	0	.	89	.	0	.	12		28-Jun-10	0	28-Jun-10	0	28-Jun-10	.		12-Jul-10	25			12-Jul-10	30	16-Aug-10	29			.		16-Sep-10	34
0	1	4351	16	1	.	2	0	2		0	0	0	0	0	0	03-Nov-09	.	10-Aug-10	.	0	0	.	95	.		.			.	0	09-Jul-10	0	09-Jul-10	.		9-Jul-10	35			09-Jul-10	30	.				.		.
0	1	4365	34	2	.	2	0	3	1	4	3	0	3	1	3	13-Feb-10	.	20-Nov-10	.	0	0	.	80	13-Jul-10	1	14-Sep-10	11.7	39	13-Jul-10	0	13-Jul-10	0	14-Jul-10	.		14-Jul-10	21			14-Jul-10	30	16-Aug-10	26			.		14-Sep-10	31
0	1	4369	16	1	.	2	0	4	1	0	0	0	0	0	0	.	.	17-Nov-12	.	0	0	10-May-12	72	10-May-12	1	10-May-12	12.3	41	10-May-12	0	10-May-12	0	14-May-12	07-May-12	12.2	14-May-12	13	13		.		14-Jun-12	17			.		16-Jul-12	22
1	1	4376	19	1	.	2	0	4	1	0	0	0	0	0	0	25-May-10	.	02-Mar-11	.	0	0	.	80	15-Jul-10	1	15-Jul-10	11.4	38	15-Jul-10	0	15-Jul-10	0	15-Jul-10	.		16-Jul-10	7			.		.				.		.
0	0	4383	20	2	.	2	0	3	1	1	1	0	1	0	1	16-Jun-12	.	23-Mar-13	.	0	0	.		.	0	.	10.8	33	.	0	.	0	17-Dec-12	.		17-Dec-12	26			17-Dec-12	30	07-Jan-13	29			07-Jan-13	30	.
0	1	4388	19	1	.	2	0	3	1	0	0	0	0	0	0	15-Feb-10	.	22-Nov-10	.	0	0	.	80	.	0	.	10.8	36	15-Jul-10	0	15-Jul-10	0	15-Jul-10	.		16-Jul-10	21			16-Jul-10	30	16-Aug-10	26			.		29-Sep-10	33
1	0	439	17	1	.	3	0	1	1	1	1	0	1	0	1	10-Jun-10	.	17-Mar-11	.	0	0	01-Sep-10		.	1	01-Sep-10	10.2	31	01-Sep-10	0	01-Sep-10	0	21-Jul-10	.	15	21-Aug-10	10	15		.		21-Sep-10	14			21-Sep-10		21-Oct-10	20
0	1	4443	21	2	.	2	0	1	1	2	2	0	2	0	2	22-Dec-09	.	29-Sep-10	.	0	0	.	84	.	0	.	10.2	34	17-Jun-10	0	17-Jun-10	0	18-Jun-10	.		18-Jun-10	25			18-Jun-10	30	19-Jul-10	29			19-Jul-10	30	20-Aug-10	34
1	1	4448	40	2	.	2	0			10	10	0	10	0	10	01-Feb-10	.	08-Nov-10	.	0	0	.	95	.		.			.	0	20-Apr-10	0	20-Apr-10	.		20-Apr-10	11			.		.				.		13-Jul-10	23
0	1	4452	42	2	.	3	0	4	1	5	4	0	4	1	4	03-Jun-11	.	10-Mar-12	.			.		.		.			.		.	0	06-Dec-11	.		6-Dec-11	26			.		06-Jan-12	31			.		24-Jan-12	34
1	0	446	21	2	.	2	0	3	1	1	1	0	1	0	1	25-Feb-12	.	7-Nov-12	.	0	0	.		.	0	.	12.2	37	.	0	11-May-12	0	09-May-12	.		09-May-12	10			9-May-12	30	12-Jun-12	15			.		20-Jul-12	21
1	1	4469	19	1	.	2	0	4	1	0	0	0	0	0	0	21-Nov-10	.	28-Aug-11	.	0	0	.	86	19-Feb-11	0	19-Feb-11	10.5	35	19-Feb-11	0	19-Feb-11	0	21-Feb-11	.		21-Feb-11	12			21-Feb-11	30	24-Mar-11	17			24-Mar-11	30	25-Apr-11	22
1	1	4479	19	1	.	2	0	4	1	0	0	0	0	0	0	15-May-10	.	22-Feb-11	.	0	0	.	90	.		.			.	0	27-Jul-10	0	27-Jul-10	.		3-Aug-10	11			.		06-Sep-10	17			.		11-Oct-10	21
1	1	4485	40	2	.	2	0			6	6	0	6	0	6	10-Mar-11	.	17-Dec-11	.	0	0	.	98	.	0	07-Jun-11	11.7	39	07-Jun-11	0	07-Jun-11	0	01-Jun-11	.		31-May-11	11			.		30-Jun-11	15			.		27-Jul-11	20
1	1	4489	17	1	.	1	0	3	1	0	0	0	0	0	0	29-May-10	.	05-Mar-11	.	0	0	.	999	.		.	12.5	37.1	21-Jun-10	0	22-Jul-10	0	22-Jul-10	.		2-Aug-10	10			.		06-Sep-10	15			.		02-Oct-10	17
0	1	4528	37	2	.	2	0	3		6	6	0	6	0	6	28-Mar-10	.	05-Jan-11	.	0	0	.	999	.		.	11.1	37	04-Aug-10	0	04-Aug-10	0	04-Aug-10	.		3-Aug-10	18			03-Aug-10	30	07-Sep-10	23			.		20-Sep-10	25
1	1	4556	30	2	.	1	0	6	1	0	0	0	0	0	0	06-Jun-10	.	13-Mar-11	.	0	0	.	85	.	1	.	11.7		06-Aug-10	0	06-Aug-10	0	06-Aug-10	.		6-Aug-10	9			.		13-Sep-10	15			.		.
0	1	4570	17	1	.	2	0	3	1	0	0	0	0	0	0	15-Jan-12	.	22-Oct-12	.	0	0	.	78	.	1	.			.	0	27-Jun-12	0	27-Jun-12	.		27-Jun-12	23			.		26-Jul-12	27			.		27-Aug-12	32
0	1	458	27	2	.	2	0	1	1	5	4	0	4	1	4	07-Feb-12	.	14-Nov-12	.	0	0	29-May-12		.		.			.	0	29-May-12	0	29-May-12	.		29-May-12	15			.		02-Jul-12	21			02-Jul-12	30	31-Jul-12	25
0	1	4584	16	1	.	2	0	3	0	0	0	0	0	0	0	03-Aug-12	.	10-May-13	.	0	0	.	80	.		.			.	0	15-Nov-12	0	16-Nov-12	.		16-Nov-12	14			.		03-Dec-12	16			.		18-Dec-12	18
1	1	4586	36	2	.	2	0	2	1	3	3	0	3	0	2	08-Jun-10	.	15-Mar-11	.	0	0	.	82	.	0	.	10.8	36	15-Nov-10	0	15-Nov-10	0	.	.		10-Aug-10	9			.		15-Nov-10	23			15-Nov-10	30	15-Dec-10	28
0	1	4590	18	1	.	2	0	4	1	0	0	0	0	0	0	15-Jan-10	.	22-Oct-10	.	0	0	.	85	.	0	.	9	30	12-Aug-10	0	12-Aug-10	0	12-Aug-10	.		12-Aug-10	30			12-Aug-10	30	26-Aug-10	32			.		09-Sep-10	34
0	1	4592	16	1	.	2	0	3	1	0	0	0	0	0	0	03-Mar-10	.	10-Dec-10	.	0	0	.	82	.	0	.	10.8		11-Aug-10	0	11-Aug-10	0	11-Aug-10	.		11-Aug-10	23			11-Aug-10	30	13-Sep-10	28			.		13-Oct-10	32
0	1	4621	21	2	.	2	0	3	1	1	0	0	0	1	0	28-Jan-10	.	05-Nov-10	.	0	0	.	82	.	0	.	12.8		25-Aug-10	0	25-Aug-10	0	25-Aug-10	.		25-Aug-10	29			25-Aug-10	30	14-Sep-10	33			.		28-Sep-10	35
1	1	4649	20	2	.	2	0	3	1	0	0	0	0	0	0	26-Oct-10	.	02-Aug-11	.	0	0	.	90	.	0	29-Dec-10	11.4	38	29-Dec-10	0	29-Dec-10	0	30-Dec-10	.		30-Dec-10	9			30-Dec-10	30	01-Feb-11	14			.		03-Mar-11	18
1	1	4650	17	1	.	2	0	4	1	1	0	0	0	1	0	13-Jun-10	.	20-Mar-11	.	0	0	.	82	.	1	18-Aug-10	9.6		18-Aug-10	0	18-Aug-10	0	18-Aug-10	.		18-Aug-10	9			.		20-Sep-10	15			.		21-Oct-10	19
1	1	4655	23	2	.	2	3	4	1	0	0	0	0	0	0	24-Nov-11	.	01-Sep-12	.			.	83	.	0	.			.	0	11-Jan-12	0	11-Jan-12	.		11-Jan-12	7			.		.				.		.
0	0	4678	18	1	03-Apr-93	2	3	6	0	0	0	0	0	0	0	05-Jul-11	.	12-Apr-12	.	0	0	14-Nov-11		.	1	14-Nov-11	11.8	36	14-Nov-11	0	14-Nov-11	0	09-Nov-11	.		9-Nov-11	18			.		09-Dec-11	22			.		10-Jan-12	27
0	0	4689	35	2	.	3	0	3	1	5	5	0	5	0	5	27-Jan-10	.	3-Nov-10	.	0	0	.		.	1	10-Jun-10	11.8	36	10-Jun-10	0	10-Jun-10	0	06-May-10	.		06-May-10	14			.		10-Jun-10	19			10-Jun-10	30	26-Jul-10	26
1	1	4694	16	1	.	2	0	3	1	0	0	0	0	0	0	08-Nov-10	.	15-Aug-11	.	0	0	.	86	.	1	.	12.9	43	10-Jan-11	0	10-Jan-11	0	10-Jan-11	.		11-Jan-11	9			.		11-Feb-11	14			.		14-Mar-11	18
1	1	471	25	2	.	2	0	3	1	2	2	0	2	0	2	03-Jun-12	.	13-Feb-13	.	0	0	.	80	.	1	.			.	0	22-Aug-12	0	22-Aug-12	.		22-Aug-12	11			.		24-Sep-12	28			.		29-Oct-12	29
0	1	4718	17	1	.	3	0	3	1	0	0	0	0	0	0	25-Jun-10	.	02-Apr-11	.			.	84	.	0	.	12.3	41	11-Oct-10	0	11-Oct-10	0	11-Oct-10	.		11-Oct-10	15			.		18-Nov-10	20			.		20-Jan-11	30
1	1	4719	32	2	.	2	0			3	3	0	3	0	3	08-May-10	.	15-Feb-11	.	0	0	.	85	.		.			.	0	03-Aug-10	0	03-Aug-10	.		3-Aug-10	12			.		04-Sep-10	17			.		04-Oct-10	21
1	0	4728	28	2	.	3	0	3	1	1	0	0	0	0	1	21-May-10	.	28-Feb-11	.			.		.		.			.		.	0	17-Aug-10	.		17-Aug-10	12			.		.				.		.
0	0	4810	26	2	.	2	0	1	1	2	2	0	2	0	2	18-Jul-12	.	23-Apr-13	23-Apr-13	0	0	20-Dec-12	108	20-Dec-12	1	20-Dec-12	11.5	35	20-Dec-12	0	20-Dec-12	0	18-Dec-12	12-Dec-12	21	18-Dec-12	22			.		17-Jan-13	25			17-Jan-13	30	18-Feb-13	30
0	1	4811	16	1	.	2	0			0	0	0	0	0	0	28-Feb-10	.	05-Dec-10	.	3	0	.		.		.			.	0	15-Sep-10	0	15-Sep-10	.		15-Sep-10	28			15-Sep-10	30	06-Oct-10	32			.		.
1	0	4815	30	2	.	3	0	3	1	4	3	0	3	1	3	27-Mar-12	.	4-Jan-13	.	1	0	.		.	1	.	12.2		.	0	13-Jun-12	0	12-Jun-12	.		12-Jun-12	10			12-Jun-12	30	12-Jul-12	15			.		14-Aug-12	20
0	1	4825	19	1	.	2	0	4	1	0	0	0	0	0	0	16-May-10	.	23-Feb-11	.	0	0	.	83	.	0	.	12	40	20-Sep-10	0	20-Sep-10	0	20-Sep-10	.		20-Sep-10	18			.		21-Oct-10	22			.		22-Nov-10	26
1	1	4846	17	1	.	2	0	3	1	1	0	0	0	1	0	28-Jul-10	.	04-May-11	.	0	0	.	86	18-Oct-10	1	18-Oct-10	11.4		18-Oct-10	0	18-Oct-10	0	18-Oct-10	.		18-Oct-10	12			.		11-Jan-11	24			11-Jan-11	30	11-Feb-11	29
0	1	4854	19	1	.	2	0	3	1	2	2	0	2	0	2	19-Jan-12	.	26-Oct-12	.	0	0	17-May-12	80	17-May-12	0	.	9	30	15-May-12	0	17-May-12	0	17-May-12	.		14-May-12	16			.		18-Jun-12	21			.		23-Jul-12	26
0	1	4861	15	1	.	2	0	3	1	0	0	0	0	0	0	25-Mar-10	.	02-Jan-11	.	0	0	.	82	.	0	.	11.1	37	27-Sep-10	0	27-Sep-10	0	27-Sep-10	.		27-Sep-10	26			.		12-Oct-10	29			.		29-Nov-10	35
0	1	4867	15	1	.	2	0	3	1	1	1	0	1	0	1	06-Sep-11	.	13-Jun-12	.	0	0	18-Jan-12	88	.	0	18-Jan-12	10.2	34	18-Jan-12	0	19-Jan-12	0	18-Jan-12	.		18-Jan-12	19			.		17-Feb-12	23			17-Feb-12	30	20-Mar-12	27
1	1	490	36	2	.	2	0	4	1	1	1	0	1	0	1	16-Jul-12	.	23-Apr-13	.	1	0	22-Aug-12	82	22-Aug-12	0	22-Aug-12	12.3	41	22-Aug-12	0	22-Aug-12	0	22-Aug-12	.		22-Aug-12	5			.		.				.		.
1	1	495	26	2	.	2	0	2	1	2	2	0	2	0	1	04-Mar-10	.	11-Dec-10	.	0	0	.	87	.	0	.	11.4	38	18-May-10	0	18-May-10	0	18-May-10	.		18-May-10	11			.		18-Jun-10	16			18-Jun-10	30	19-Jul-10	20
1	1	4958	15	1	.	2	0	3	1	0	0	0	0	0	0	19-Aug-10	.	26-May-11	.	0	0	.		.	1	03-Nov-10	9.9		03-Nov-10	0	03-Nov-10	0	03-Nov-10	.		3-Nov-10	11			.		02-Dec-10	15			02-Dec-10	30	05-Jan-11	19
1	1	4959	14	0	.	2	0	3	1	0	0	0	0	0	0	20-Jul-10	.	27-Apr-11	.	0	0	.	88	.	0	.	11.4		14-Oct-10	0	14-Oct-10	0	14-Oct-10	.		14-Oct-10	12			.		12-Nov-10	16			.		13-Dec-10	21
0	1	4981	22	2	.	2	0	4	1	0	0	0	0	0	0	20-Jul-10	.	27-Apr-11	.	0	0	15-Nov-10	86	18-Oct-10	0	18-Oct-10	10.5	35	18-Oct-10	0	18-Oct-10	0	18-Oct-10	.		18-Oct-10	13			.		15-Nov-10	17			.		16-Dec-10	22
0	0	50016	15	1	.	3	0	2	1	0	0	0	0	0	0	23-Nov-09	.	30-Aug-10	.	0	0	.		.	1	09-Mar-10	11.2	34	09-Mar-10	0	09-Mar-10	0	08-Mar-10	.		08-Mar-10	16			.		08-Apr-10	19			08-Apr-10	30	11-May-10	24
1	0	50025a	22	2	.	2	0	3		1	1	0	1	0	1	10-May-10	.	17-Feb-11	.	0	0	.		.	1	13-Jul-10	12.2	37	13-Jul-10	0	13-Jul-10	0	12-Jul-10	.		12-Jul-10	9			.		01-Sep-10	16			01-Sep-10	30	20-Oct-10	23
1	0	50025b	29	2	.	1	0	4	1	2	1	0	1	1	1	15-Feb-12	.	22-Nov-12	.	0	0	.		.	0	.	11.5		.	0	03-May-11	0	30-Apr-12	.		30-Apr-12	10			.		30-May-12	14			.		2-Jul-12	19
0	0	50037	16	1	.	2	0	2	0	0	0	0	0	0	0	18-Aug-09	.	25-May-10	.			.		.		.			.		.	0	29-Mar-10	.		10-Mar-10	29			.		.				.		.
0	0	50050	19	1	.	2	0	3	1	1	1	0	1	0	1	17-Oct-09	.	24-Jul-10	.	0	0	.		.	1	16-Mar-10	11.8	36	16-Mar-10	0	16-Mar-10	0	15-Mar-10	.		15-Mar-10	21			15-Mar-10	30	16-Apr-10	25			16-Apr-10	30	17-May-10	30
0	0	50055	31	2	09-May-79	2	0	3		2	2	0	2	0	2	04-Nov-09	.	11-Aug-10	.	0	0	.		.	1	.	9.9	36	.	0	15-Jul-10	0	30-Jun-10	.		30-Jun-10	33			30-Jun-10	30	15-Jul-10	36			15-Jul-10	30	.
1	0	50059	17	1	.	3	0	1	1	1	1	0	1	0	1	12-Jan-10	.	19-Oct-10	.	0	0	.		.		.	10.2	31	01-Sep-10	0	01-Sep-10	0	31-Aug-10	.		17-Mar-10	8			.		.				.		.
1	0	50068	24	2	.	2	0	4	1	0	0	0	0	0	0	08-Oct-10	.	15-Jul-11	.	0	0	.		.	1	.	11.5	35	.	0	31-Jan-11	0	29-Dec-10	.		29-Dec-10	11			.		29-Jan-11	16			29-Jan-11	30	28-Feb-11	20
1	0	50077	17	1	.	1	0	4	1	0	0	0	0	0	0	11-Oct-10	.	18-Jul-11	.	1	0	.		.	1	.	12.2	37	.	0	06-Jan-11	0	05-Jan-11	.		05-Jan-11	10			.		05-Feb-11	16			05-Feb-11	30	5-Mar-11	21
0	0	50112	24	2	.	2	0	5	0	1	0	0	0	1	0	25-Aug-10	.	1-Jun-11	.	0	0	.		.		.	11.5	35	.	0	13-Jan-11	0	14-Jan-11	.		13-Jan-11	20			13-Jan-11	30	.				.		.
0	0	50113	16	1	.	3	0			0	0	0	0	0	0	04-Aug-10	.	11-May-11	.			.		.		.			.		.	0	14-Jan-11	.		13-Jan-11	23			13-Jan-11	30	01-Mar-11	29			01-Mar-11	30	.
1	0	50139	23	2	.	2	0	4		0	0	0	0	0	0	01-Nov-10	.	8-Aug-11	.	0	0	.		.	1	.	11.8	38	.	0	24-Jan-11	0	20-Jan-11	.		20-Jan-11	11			20-Jan-11	30	21-Feb-11	15			21-Feb-11	30	21-Mar-11	20
0	0	50201	19	1	.	3	0	3	1	0	0	0	0	0	0	26-Mar-11	.	2-Jan-12	.	0	0	.		.	1	.	10.5	32	.	0	20-Aug-11	0	20-Aug-11	.		20-Aug-11	20			.		20-Sep-11	25			.		20-Oct-11	30
0	0	50211	21	2	.	2	0	4	1	0	0	0	0	0	0	27-Oct-10	.	4-Aug-11	.	0	0	.		.	1	.	11.2	34	.	0	.	0	23-Feb-11	.		23-Feb-11	16			23-Feb-11	30	23-Mar-11	20			23-Mar-11	30	23-Apr-11	25
0	0	50252	23	2	.	3	0	4	1	1	1	0	1	0	1	07-Oct-10	.	14-Jul-11	.	0	0	.		.		.	11.2	34	21-Feb-11	0	21-Feb-11	0	19-Feb-11	.		21-Feb-11	19			21-Feb-11	30	21-Mar-11	23			21-Mar-11	30	20-Apr-11	27
1	0	50275	24	2	.	2	0	5		2	1	0	1	1	1	15-Jan-11	.	22-Oct-11	.			.		.		.			.		.	0	24-Feb-11	.		24-Feb-11	5			.		.				.		.
0	0	50283	23	2	.	1	0	2	1	1	1	0	1	0	1	.	.	.	.			.		.		.			.		.	0	28-Feb-11	.		28-Feb-11	34		34	28-Feb-11	30	.				.		.
1	0	50311	18	1	.	3	0	0	1	1	0	0	0	1	1	20-Feb-11	.	27-Nov-11	.	0	0	.		.	1	.	11.8	36	.	0	06-Apr-11	0	05-Apr-11	.		05-Apr-11	6			.		12-May-11	11			.		13-Jun-11	21
0	0	50335	30	2	.	2	0	5	0	1	0	1	1	0	0	05-Aug-10	.	15-May-11	.	0	0	.		.	0	.	10.2	31	.	0	11-Mar-11	0	11-Mar-11	.		11-Mar-11	31			.		26-Mar-11	33			.		9-Apr-11	35
0	0	50442	24	2	.	2	0	5	1	2	0	0	0	2	0	25-Dec-10	.	1-Oct-11	.	0	0	.		.	0	.	12.5	35	.	0	06-Apr-11	0	05-Apr-11	.		05-Apr-11	14			5-Apr-11	30	05-May-11	19			.		7-Jun-11	23
0	0	50452	17	1	.	2	3	3	0	0	0	0	0	0	0	08-Dec-10	.	15-Sep-11	.	0	0	.		.	1	.	10.5	22	.	0	06-Apr-11	0	08-Apr-11	.		08-Apr-11	17			8-Apr-11	30	27-Jul-11	33			.		7-Sep-11	38
0	0	50458	16	1	.	2	0	1	0	0	0	0	0	0	0	14-Aug-10	.	21-May-11	.	0	0	.		.		.	13.2		12-Apr-11	0	12-Apr-11	0	09-Apr-11	.		09-Apr-11	35			.		.				.		.
0	0	50518	18	1	.	2	0	3	1	0	0	0	0	0	0	01-Dec-10	.	8-Sep-11	.	0	0	.		.	1	.	9.9	30	.	0	24-May-11	0	.	.		24-May-11	24			24-May-11	30	.				.		.
0	0	50538	16	1	.	2	0	4	0	0	0	0	0	0	0	08-Dec-10	.	15-Sep-11	.	0	0	.		.	1	.	10.8	31	.	0	03-May-11	0	03-May-11	.		03-May-11	21			3-May-11	30	06-Jun-11	25			.		.
0	0	50547	25	2	.	2	0	4	1	1	1	0	1	0	1	08-Dec-10	.	15-Sep-11	.	0	0	.		.	0	.	13		.	0	17-Apr-11	0	17-Apr-11	.		19-May-11	23			19-May-11	30	17-Jun-11	27			17-Jun-11	30	18-Jul-11	31
0	0	50549	18	1	.	2	0	5	1	0	0	0	0	0	0	30-Oct-10	.	7-Aug-11	.	0	0	.		.	1	.	12.5	38	.	0	09-May-11	0	09-May-11	.		09-May-11	27			9-May-11	30	09-Jun-11	31			.		.
0	0	50555	29	2	.	2	0	3	0	2	2	0	2	0	2	10-Oct-10	.	17-Jul-11	.	0	0	.		.	0	.	12.5	38	.	0	09-May-11	0	09-May-11	.		09-May-11	30			9-May-11	30	.				.		.
0	0	50558	15	1	.	2	3	2	1	0	0	0	0	0	0	09-Dec-10	.	16-Sep-11	.	0	0	.		.	1	.	11.8	36	.	0	13-Jun-11	0	10-May-11	.		10-May-11	21			10-May-11	30	13-Jun-11	26			.		13-Jul-11	31
0	0	50613	18	1	.	2	0	4	0	0	0	0	0	0	0	28-Dec-10	.	4-Oct-11	.	0	0	.		.	1	.	9.9	30	.	0	.	0	.	.		29-May-11	21			29-May-11	30	23-Jun-11	25			.		26-Jul-11	30
1	0	50647	33	2	.	2	0	4	1	2	2	0	2	1	1	05-Apr-11	.	12-Jan-12	.	0	0	.		.	0	.	9.9	30	.	0	08-Jul-11	0	04-Jun-11	.		04-Jun-11	8			.		07-Jul-11	13			.		10-Aug-11	18
1	0	50653	17	1	.	2	0	3	1	1	1	0	1	0	1	05-Nov-12	.	12-Aug-13	.	0	0	.	76	.	1	.	8.2		.	0	29-Jan-13	0	27-Dec-12	.		27-Dec-12	7			.		29-Jan-13	12			.		1-Mar-13	17
0	0	50654	20	2	.	2	0	4	0	0	0	0	0	0	0	.	.	17-Oct-11	.	0	0	.		.	1	.	11.8	36	.	0	09-Jun-11	0	08-Jun-11	21-May-11	19	08-Jun-11	21			8-Jun-11	30	08-Jul-11	26			08-Jul-11	30	8-Aug-11	30
0	0	50678	21	2	.	3	3	2	1	0	0	0	0	0	0	13-Feb-11	.	20-Nov-11	.	0	0	.		.	0	.			.	0	28-Jun-11	0	15-Jul-11	.		15-Jun-11	17			.		15-Jul-11	21			15-Jul-11		15-Aug-11	26
0	0	50679	23	2	.	2	0	2	1	2	2	0	2	0	1	04-Feb-11	.	11-Nov-11	.	0	0	.		.	1	.	9.9	30	.	0	15-Jul-11	0	15-Jun-11	.		15-Jun-11	18			.		15-Jul-11	21			.		15-Aug-11	27
1	0	50696	27	2	.	2	0	4	1	2	2	0	2	0	2	25-Apr-11	.	2-Feb-12	.	0	0	.		.	0	.	10.8	33	.	0	27-Jun-11	0	.	.		27-Jun-11	8			.		27-Jul-11	13			.		26-Aug-11	17
0	0	50713	23	2	.	2	0	3	1	1	1	0	1	0	1	05-Feb-11	.	12-Nov-11	.	0	0	.		.	0	.	11.5	35	.	0	01-Jul-11	0	01-Jul-11	.		01-Jul-11	21			.		01-Aug-11	25			.		1-Sep-11	29
0	0	50718	22	2	.	2	4	3	1	3	3	0	3	0	3	03-Nov-10	.	10-Aug-11	.	0	0	.		.	0	.	12	36	.	0	13-Jul-11	0	04-Jul-11	.		04-Jul-11	34			.		.				.		.
0	0	5072	25	2	.	3	0	4		0	0	0	0	0	0	09-Jan-11	.	16-Oct-11	.	0	0	.		.		.	11.2		12-Apr-11	0	12-Apr-11	0	11-Apr-11	.		11-Apr-11	13			.		11-May-11	17			.		11-Jun-11	21
0	0	50728	33	2	.	2	0	1	1	4	4	0	4	0	4	04-Jan-11	.	11-Oct-11	.	0	0	.		.	0	.	11.5	35	.	0	.	0	06-Jul-11	.		06-Jul-11	21			6-Jul-11	30	05-Aug-11	30			.		5-Sep-11	35
1	0	50760	18	1	.	2	0	6	0	1	0	0	0	1	0	24-Apr-11	.	1-Feb-12	.	0	0	.		.	1	.	11.5		.	0	11-Jul-11	0	11-Jul-11	.		11-Jul-11	11			.		11-Aug-11	15			.		10-Sep-11	20
0	0	50761	20	2	.	2		4	0	0	0	0	0	0	0	27-Dec-10	.	4-Oct-11	.	0	0	05-Sep-11		.	0	05-Sep-11	9.9	30	05-Sep-11	0	11-Jul-11	0	11-Jul-11	09-Apr-11	13	11-Jul-11	28	26		.		05-Sep-11	36			.		15-Sep-11	37
0	0	50777	40	2	.	2	0	2	1	3	3	0	3	0	3	.	.	.	.	0	0	.		.	0	.	9.9	30	.	0	.	0	15-Jul-11	.		15-Jul-11	34		34	.		.				.		.
0	1	5078	29	2	.	2	0			2	2	0	2	0	2	24-Sep-09	.	01-Jul-10	.	0	0	.	78	.		.			.	0	14-Apr-10	0	14-Apr-10	.		14-Apr-10	29			14-Apr-10	30	.				.		.
0	0	50807	20	2	.	3	0	3	1	2	2	0	2	0	2	15-Mar-11	.	22-Dec-11	.			.		.		.			.	0	22-Jul-11	0	22-Jul-11	.		22-Jul-11	18			.		.				.		.
1	0	50808	30	2	.	3	0	3	1	2	1	0	1	1	1	20-May-11	.	27-Feb-12	.	0	0	.		.	0	.	10.8	33	.	0	22-Jul-11	0	22-Jul-11	.		22-Jul-11	8			.		19-Aug-11	13			.		2-Sep-11	15
0	0	50818	20	2	.	2	0	4	1	0	0	0	0	0	0	17-Apr-11	.	24-Jan-12	.	0	0	07-Sep-11		.	1	07-Sep-11	10.2	31	07-Sep-11	0	11-Aug-11	0	11-Aug-11	.		11-Aug-11	16			11-Aug-11	30	05-Sep-11	20			.		6-Oct-11	24
1	0	50836	13	0	.	3	4	1	1	0	0	0	0	0	0	.	.	.	.			.		.		.			.	0	01-Aug-11	0	01-Aug-11	.		01-Aug-11	10		10	.		01-Sep-11	17		17	01-Sep-11	30	.
0	1	5084	21	2	.	2	0	6	1	3	2	0	2	1	2	.	.	28-Feb-11	28-Feb-11	0	0	.		.	0	.	11.7		09-Nov-10	0	09-Nov-10	0	08-Nov-10	.		8-Nov-10	24	24		08-Nov-10	30	11-Dec-10	28			11-Dec-10	30	11-Jan-11	34
1	0	50859	32	2	.	2	3	5	1	1	0	0	0	1	0	28-Oct-11	.	5-Aug-12	.			.		.		.			.	0	15-Dec-11	0	15-Dec-11	.		15-Dec-11	6			15-Dec-11	30	.				.		.
0	0	50863	24	2	.	1	4	3	0	2	2	0	2	0	2	05-May-11	.	12-Feb-12	.	1	0	.		.	1	.	9.9	30	.	0	08-Aug-11	0	08-Aug-11	.		08-Aug-11	13			.		.				.		.
0	1	5088	32	2	.	2	0	1	1	6	6	0	6	0	6	13-Dec-11	.	20-Sep-12	.	0	0	23-May-12		.		.			.	0	23-May-12	0	25-May-12	.		25-May-12	23			25-May-12	30	28-Jun-12	27			.		30-Jul-12	32
0	0	50886	15	1	.	2	4	2	1	0	0	0	0	0	0	20-Feb-11	.	27-Nov-11	.	0	0	.		.	1	.	11.2	34	.	0	11-Aug-11	0	11-Aug-11	.		11-Aug-11	24			11-Aug-11	30	12-Sep-11	29			.		16-Nov-11	38
1	0	50888	20	2	.	2	0	2	1	2	2	0	2	0	2	.	.	4-Jul-12	4-Jul-12	0	0	.		.	1	.	11.5	35	26-Dec-11	0	26-Nov-11	0	22-Dec-11	.		22-Dec-11	12	12		.		17-Jan-12	16	16		.		.
1	0	50892	26	2	.	2	0	4	1	1	1	0	1	0	1	25-Jun-11	.	2-Apr-12	.			.		.		.			.	0	11-Aug-11	0	11-Aug-11	.		11-Aug-11	6			.		.				.		.
0	0	50915	19	1	.	2	4	4	1	2	2	0	2	0	2	.	.	3-Oct-11	3-Oct-11			.		.		.			.	0	17-Aug-11	0	17-Aug-11	20-Jul-11	30	17-Aug-11	34	34		17-Aug-11	30	.				.		.
1	1	5092	30	2	.	2	0	3	1	2	2	0	2	0	2	20-Jul-10	.	27-Apr-11	.	0	0	.	999	17-Sep-10	0	17-Sep-10	12		17-Sep-10	0	17-Sep-10	0	16-Sep-10	.		16-Sep-10	8			.		18-Oct-10	13			.		18-Nov-10	17
0	0	50955	20	2	.	1	0	3	1	0	0	0	0	0	0	15-Oct-11	.	22-Jul-12	.	0	0	.		.	1	.	11.5	35	.	0	.	0	18-Jan-12	.		18-Jan-12	13			.		18-Feb-12	17			18-Feb-12	30	19-Mar-12	22
0	0	50990	18	1	.	2		2	1	0	0	0	0	0	0	28-Feb-11	.	5-Dec-11	.			.		.		.			.	0	13-Jun-11	0	16-Jun-11	.		16-Jun-11	16			.		05-Sep-11	27			.		5-Oct-11	31
1	0	51	26	2	.	3	0	2	2	3	3	0	3	0	3	05-Sep-10	.	12-Jul-11	.	0	0	.		.	1	.	13.5	41	.	0	12-Nov-10	0	12-Nov-10	.		12-Nov-10	9			12-Nov-10	30	13-Dec-10	14			13-Dec-10	30	13-Jan-11	18
1	1	5112	31	2	.	2	0		1	3	2	0	2	0	2	20-Jan-11	.	29-Oct-11	.	0	0	.	88	.	1	.	11.1	37	30-Mar-11	0	30-Mar-11	0	31-Mar-11	.		30-Mar-11	9			.		03-May-11	14			.		04-Jun-11	19
1	0	512	20	2	.	2	3	4	1	0	0	0	0	0	0	18-Feb-10	.	25-Nov-10	.	0	0	.		.	0	.	11.8	36	.	0	06-May-10	0	03-May-10	.		03-May-10	10			.		03-Jun-10	15			03-Jun-10	30	10-Jul-10	20
0	1	5123	17	1	.	2	0	3	2	0	0	0	0	0	0	28-Feb-10	.	07-Dec-10	.	0	0	18-Nov-10	83	18-Nov-10	1	18-Nov-10	11.4	38	18-Nov-10	0	18-Nov-10	0	18-Nov-10	.		18-Nov-10	37			18-Nov-10	30	.				.		.
1	0	5132	25	2	.	2	0	4	1	0	0	0	0	0	0	24-Jul-10	.	1-May-11	.	0	0	.		.	0	.	13.2		.	0	20-Oct-10	0	19-Oct-10	.		19-Oct-10	12			19-Oct-10	30	19-Nov-10	16			19-Nov-10	30	20-Dec-10	21
1	1	5144	28	2	.	3	0	2	1	3	3	0	3	0	3	04-Sep-10	.	11-Jun-11	.	0	0	19-Nov-10	86	19-Nov-10	0	19-Nov-10	12.6	42	19-Nov-10	0	19-Nov-10	0	19-Nov-10	.		19-Nov-10	11			.		.				.		.
1	0	5150	19	1	.	2	0	3	1	0	0	0	0	0	0	18-Jun-10	.	25-Mar-11	12-Apr-11	0	0	27-Aug-10		.	1	27-Aug-10	12.8	39	27-Aug-10	0	27-Aug-10	0	16-Aug-10	.		16-Aug-10	8			.		21-Sep-10	13			.		22-Oct-10	18
0	1	5162	15	1	.	2	0	3	1	0	0	0	0	0	0	29-Aug-10	.	06-Jun-11	.	0	0	.	98	.	1	10-Dec-11	10.5	35	10-Dec-11	0	10-Feb-11	0	11-Feb-11	.		11-Feb-11	23			11-Feb-11	30	15-Mar-11	28			15-Mar-11	30	13-Apr-11	33
0	1	5206	20	2	.	2	0	3	0	1	0	0	0	1	0	28-Aug-10	.	04-Jun-11	.	0	0	.	85	.	1	02-Dec-10	12	40	02-Dec-10	0	02-Dec-10	0	02-Dec-10	.		2-Dec-10	13			02-Dec-10	30	04-Jan-11	19			.		04-Feb-11	24
1	1	5208	17	1	.	2	0	1	1	0	0	0	0	0	0	25-Feb-10	.	04-Dec-10	.	0	0	22-Apr-10	95	.	1	22-Apr-10	12.3	41	22-Apr-10	0	22-Apr-10	0	22-Apr-10	.		22-Apr-10	8			.		25-May-10	13			.		25-Jun-10	18
0	1	5210	34	2	.	3	0	3	1	6	6	0	6	0	6	10-Jun-11	.	17-Mar-12	.			.	82	16-Dec-11		.			.	0	16-Dec-11	0	19-Dec-11	.		19-Dec-11	27			.		19-Jan-12	32			19-Jan-12	30	.
0	1	522	31	2	.	2	0	3	1	3	3	0	3	0	2	20-Jul-11	.	27-Apr-12	.	0	0	26-Oct-11	85	26-Oct-11	1	26-Oct-11	9	30	26-Oct-11	0	26-Oct-11	0	26-Oct-11	.		26-Oct-11	13			.		28-Nov-11	18			.		26-Dec-11	22
1	1	5226	16	1	.	2	0	2	1	0	0	0	0	0	0	20-Mar-10	.	27-Dec-10	.	0	0	.	80	28-May-10	0	28-May-10	11.7	39	28-May-10	0	25-May-10	0	31-May-10	.		31-May-10	10			.		30-Jun-10	14			.		31-Jul-10	19
1	1	5259	18	1	.	2	0	3	1	1	1	0	1	0	1	22-Sep-10	.	29-Jun-11	.	0	0	.	80	.	1	.	12.3	41	13-Dec-10	0	13-Dec-10	0	14-Dec-10	.		14-Dec-10	11			.		14-Jan-11	17			.		15-Feb-11	22
1	0	5277	23	2	.	2	0	3	0	0	0	0	0	0	0	12-Nov-09	.	19-Aug-10	.	1	0	.		.	0	01-Feb-10	11.8	36	01-Feb-10	0	01-Feb-10	0	27-Jan-10	.		27-Jan-10	10			.		11-Mar-10	16			11-Mar-10	30	7-Jun-10	29
0	1	5291	16	1	.	2	0	3	1	0	0	0	0	0	0	27-Aug-10	.	04-Jun-11	.	0	0	.	999	16-Feb-11	1	16-Feb-11	11.1	37	16-Feb-11	0	16-Feb-11	0	16-Feb-11	.		17-Feb-11	25			17-Feb-11	30	23-Mar-11	29			23-Mar-11	30	06-Apr-11	31
1	1	5305	24	2	.	2	0	4	1	1	1	0	1	0	1	17-Jun-11	.	24-Mar-12	.	0	0	.	88	06-Aug-11	1	06-Aug-11	10.8	36	06-Aug-11	0	06-Aug-11	0	06-Aug-11	.		6-Aug-11	7			06-Aug-11	30	06-Sep-11	12			.		06-Oct-11	15
0	1	5335	17	1	.	2	0	3	0	0	0	0	0	0	0	20-Sep-10	.	27-Jun-11	.	0	0	.	95	.	1	20-Jan-11	9.9		20-Jan-11	0	20-Jan-11	0	20-Jan-11	.		20-Jan-11	17			20-Jan-11	30	23-Feb-11	22			22-Feb-11	30	23-Mar-11	26
0	1	5337	15	1	.	2	0	2	1	0	0	0	0	0	0	17-Feb-10	.	24-Nov-10	.	0	0	.	78	.	0	.	9.6	32	07-Jul-10	0	07-Jul-10	0	02-Jul-10	.		2-Jul-10	20			02-Jul-10	30	04-Aug-10	24			.		09-Sep-10	29
0	1	5347	14	0	.	2	0	3	1	0	0	0	0	0	0	29-Jun-10	.	06-Apr-11	.	0	0	.	999	.	1	29-Dec-10	10.8	36	29-Dec-10	0	24-Dec-10	0	30-Dec-10	.		30-Dec-10	26			30-Dec-10	30	06-Jan-11	27			.		07-Feb-11	32
0	1	5370	16	1	.	3	0	4	1	0	0	0	0	0	0	11-Aug-10	.	18-May-11	.	0	0	.	86	.	1	03-Jan-11	11.1	37	03-Jan-11	0	03-Jan-11	0	03-Jan-11	.		3-Jan-11	21			03-Jan-11	30	03-Feb-11	26			.		08-Mar-11	31
0	1	5376	20	2	.	3	0	3	1	1	1	0	1	0	1	26-Apr-11	.	03-Feb-12	.	0	0	.	82	.	1	.			.	0	24-Oct-11	0	24-Oct-11	.		24-Oct-11	26			24-Oct-11	30	06-Dec-11	32			.		27-Dec-11	35
0	0	5378	15	1	.	3	0	3	1	0	0	0	0	0	0	06-Mar-10	.	13-Dec-10	.	0	0	.		.	1	.			.	0	15-Oct-10	0	20-Sep-10	.		20-Sep-10	28			.		15-Oct-10	32			15-Oct-10	30	2-Nov-10	34
1	1	5385	20	2	.	2	0	3	1	1	1	0	1	0	1	11-Mar-12	.	18-Dec-12	.	0	0	04-Jun-12	80	04-Jun-12	1	04-Jun-12	13	40	04-Jun-12	0	04-Jun-12	0	05-Jun-12	.		5-Jun-12	12			.		05-Jul-12	16			.		08-Aug-12	20
0	1	5395	16	1	.	2	0	3	0	0	0	0	0	0	0	13-Dec-10	.	20-Sep-11	01-Oct-11	0	0	23-Mar-11	96	23-Mar-11	1	23-Mar-11	10.5	35	23-Mar-11	0	23-Mar-11	0	24-Mar-11	.		24-Mar-11	14			24-Mar-11	30	05-May-11	19			05-May-11	30	07-Jun-11	24
1	0	540	24	2	.	2	0	3	1	2	2	0	2	0	2	18-Jun-12	.	25-Mar-13	.	0	0	.		.	0	13-Feb-13	12.2	37	10-Sep-12	0	10-Sep-12	0	06-Sep-12	.		06-Sep-12	11	12		.		09-Oct-12	17	17		09-Oct-12	30	9-Nov-12	20
1	1	5412	24	2	.	2	0	3	1	0	0	0	0	0	0	28-May-11	.	05-Mar-12	.			.	88	19-Jul-11	0	12-Oct-11			.	0	19-Jul-11	0	19-Jul-11	.		19-Jul-11	7			19-Jul-11	30	22-Aug-11	12			.		22-Sep-11	16
0	1	545	26	2	.	2	3	1	1	4	4	0	4	0	2	04-Jul-12	.	11-Apr-13	.	0	0	.	80	.	1	.	9	30	03-Dec-12	0	04-Dec-12	0	04-Dec-12	.		4-Dec-12	21			04-Dec-12	30	07-Jan-13	25			.		07-Feb-13	29
0	1	5455	29	2	.	2	0	3	1	4	4	0	4	0	4	29-Mar-11	.	06-Jan-12	.	0	0	.	88	21-Sep-11	0	21-Sep-11	9.6	32	21-Sep-11	1	22-Sep-11	0	22-Sep-11	.		22-Sep-11	25			22-Sep-11	30	22-Oct-11	33			22-Oct-11	30	05-Nov-11	31
0	1	546	38	2	.	2	0	3	2	5	5	0	5	0	3	15-Mar-11	.	22-Dec-11	.	1	0	.	88	13-Jul-11	1	13-Jul-11	9	30	13-Jul-11	0	13-Jul-11	0	13-Jul-11	.		13-Jul-11	17			13-Jul-11	30	15-Aug-11	22			.		16-Sep-11	26
0	0	549	38	2	.	2	0	2	1	4	4	0	4	0	4	10-Jan-10	.	2-Oct-10	.	0	0	.		.		.	10.8		23-Apr-10	0	23-Apr-10	0	23-Apr-10	.		16-Apr-10	13			.		17-May-10	18			17-May-10	30	18-Jun-10	23
0	0	5492	32	2	.	2	0	2	1	2	1	0	1	1	1	08-Oct-10	.	15-Jul-11	.	0	0	25-Feb-11		.	1	25-Feb-11	11.5	35	25-Feb-11	0	25-Feb-11	0	23-Feb-11	.		23-Feb-11	19			23-Feb-11		23-Mar-11	23			23-Mar-11		25-Apr-11	28
1	0	550	20	2	.	3	0	2	0	1	1	0	1	0	1	03-Jun-10	.	10-Mar-11	.	0	0	.		.	1	14-Aug-10	10.8	33	14-Aug-10	0	14-Aug-10	0	07-Aug-10	.		07-Aug-10	9			.		09-Sep-10	13			.		11-Oct-10	18
1	0	5510	37	2	.	2	0	2	1	2	2	0	2	0	2	07-Nov-09	.	14-Aug-10	.	0	0	.		.	1	21-Jan-10	12.2	37	21-Jan-10	0	21-Jan-10	0	19-Jan-10	.		19-Jan-10	9			.		10-Mar-10	17			10-Mar-10	30	19-Apr-10	23
1	1	5537	28	2	.	2	0	6	0	0	0	0	0	0	0	26-Sep-12	.	03-Jul-13	.	0	0	27-Nov-12	80	.	1	27-Nov-12	10.5	35	27-Nov-12	0	26-Nov-12	0	26-Nov-12	23-Nov-12	10	26-Nov-12	8			.		26-Dec-12	13			.		26-Jan-13	17
1	0	5542	18	1	.	2	0	2	1	1	1	0	1	0	1	25-Oct-11	.	1-Aug-12	.	0	0	.		.	1	.	12.5		.	0	04-Apr-12	0	20-Dec-11	.		20-Dec-11	7			.		20-Jan-12	12			.		4-Apr-12	23
0	1	5572	16	1	.	3	0	1	1	0	0	0	0	0	0	15-Sep-10	.	22-Jun-11	.	0	0	.	88	.	1	31-Jan-11	9.6	32	31-Jan-11	0	31-Jan-11		.	.		1-Feb-11	24			01-Feb-11	30	.				.		.
1	1	5597	31	2	.	2	0	3	1	4	2	0	2	2	1	30-Mar-12	.	06-Jan-13	.	0	0	21-May-12	72	24-May-12	1	24-May-12	13.2	44	24-May-12	0	24-May-12	0	24-May-12	.		24-May-12	8		5	.		25-Jun-12	12			.		25-Jul-12	16
0	1	5640	14	0	.	2	0	3	0	0	0	0	0	0	0	15-Jul-09	.	22-Apr-10	.	0	0	.	81	.	0	.	11.1	37	04-Jan-10	0	04-Jan-10	0	04-Jan-10	.		4-Jan-10	25			.		04-Feb-10	30			.		22-Feb-10	32
0	1	5651	16	1	.	2	0	3	0	0	0	0	0	0	0	17-Jul-10	.	24-Apr-11	.	0	0	.	96	.	0	07-Feb-11	9.6	32	07-Feb-11	0	07-Feb-11	0	08-Feb-11	.		8-Feb-11	29			08-Feb-11	30	10-Mar-11	34			.		24-Mar-11	36
1	1	566	37	2	.	2	0	3	1	2	2	0	2	0	2	20-Jan-12	.	27-Oct-12	.	0	0	.	85	.		.			.	0	03-Apr-12	0	03-Apr-12	.		3-Apr-12	10			.		03-May-12				.		.
1	0	5661	27	2	.	2	0	3	1	0	0	0	0	0	0	10-Oct-11	.	17-Jul-12	.	0	0	.		.	1	.	11.5		.	0	02-Feb-12	0	29-Dec-11	.		29-Dec-11	11			.		02-Feb-12	16			.		5-Mar-12	21
0	1	5684	35	2	.	2	0	1	1	5	5	0	5	0	4	.	.	30-Dec-10	30-Dec-10	0	0	.	999	26-Aug-10	1	26-Aug-10	11.4	38	26-Aug-10	0	28-Aug-10	0	26-Aug-10	21-Jul-10	16	27-Aug-10	22	22		.		27-Sep-10	26			.		27-Oct-10	30
0	1	5704	20	2	.	2	0	4	1	0	0	0	0	0	0	14-Aug-10	.	25-May-11	.	0	0	.	95	.	0	10-Feb-11	9.3	31	10-Feb-11	0	10-Feb-11	0	11-Feb-11	.		11-Feb-11	25			11-Feb-11	30	.				.		.
1	1	5705	20	2	.	2	0	1	1	1	1	0	1	0	1	19-Nov-10	.	26-Aug-11	.	0	0	.	95	.	1	.	10.2	34	11-Feb-11	0	14-Feb-11	0	14-Feb-11	.		14-Feb-11	12			.		17-Mar-11	16			17-Mar-11	30	27-Apr-11	22
1	1	5717	31	2	.	2	0	4	1	2	1	0	1	1	1	20-Feb-11	.	27-Nov-11	.	0	0	.	89	.	0	09-May-11	11.4	38	09-May-11	0	10-May-11	0	10-May-11	.		10-May-11	11			10-May-11	30	10-Jun-11	16			10-Jun-11	30	11-Jul-11	21
0	1	5728	19	1	.	2	0	3	0	1	1	0	1	0	1	26-Jul-09	.	03-May-10	.	0	0	23-Apr-10	87	.	0	23-Apr-10	12	40	23-Apr-10	0	23-Apr-10	0	23-Apr-10	.		23-Apr-10	38			23-Apr-10	30	.				.		.
1	1	5729	17	1	.	2	0	3	1	0	0	0	0	0	0	20-Nov-10	.	27-Aug-11	.	0	0	.	86	.	1	.	12	40	15-Feb-11	0	14-Feb-11	0	14-Feb-11	.		14-Feb-11	12			14-Feb-11	30	15-Mar-11	17			15-Mar-11	30	27-Apr-11	23
0	1	5745	22	2	.	3	0	4	0	1	0	0	0	1	0	29-Jul-12	.	05-May-13	.	0	0	.	80	.	1	.	9.9	33	09-Nov-12	0	08-Nov-12	0	08-Nov-12	.		8-Nov-12	13			.		11-Dec-12	19			11-Dec-12	30	15-Jan-13	24
1	1	5752	24	2	.	2	3			1	1	0	1	0	1	02-Aug-11	.	09-May-12	.	0	0	17-Sep-11	80	17-Sep-11	0	17-Sep-11	11.4	38	17-Sep-11	0	16-Sep-11	0	16-Sep-11	.		20-Sep-11	6			16-Sep-11	30	18-Oct-11	11			.		18-Nov-11	16
0	1	5771	15	1	.	2	0	2	1	0	0	0	0	0	0	08-Nov-10	.	15-Aug-11	.	0	0	.	88	.	1	24-Feb-11	11.7		24-Feb-11	0	24-Feb-11	0	25-Feb-11	.		25-Feb-11	15			25-Feb-11	30	28-Mar-11	20			29-Mar-11	30	28-Apr-11	25
0	1	5793	16	1	.	2	0	3	0	0	0	0	0	0	0	15-Sep-10	.	22-Jun-11	.	0	0	.	97	.	0	.	12	40	26-Feb-11	0	08-Mar-11	0	26-Feb-11	.		26-Feb-11	24			26-Feb-11	30	26-Mar-11	29			26-Mar-11	30	25-Apr-11	33
1	1	5794	25	2	.	2	0	4	1	1	1	0	1	0	1	18-Jul-12	.	25-Apr-13	.	0	0	.	81	.		.			.	0	19-Sep-12	0	20-Sep-12	.		20-Sep-12	9			.		.				.		.
0	1	5809	15	1	.	2	0	1	1	0	0	0	0	0	0	12-Aug-10	.	19-May-11	.	0	0	.	96	.		.			.	0	05-Mar-11	0	07-Mar-11	.		9-Mar-11	30			09-Mar-11	30	08-Apr-11	35			.		29-Apr-11	36
1	0	5829	36	2	.	2	0	2	1	6	6	0	6	0	6	07-Nov-10	.	14-Aug-11	.	0	0	06-Jan-11		.	1	06-Jan-11	11.5	35	06-Jan-11	0	06-Jan-11	0	05-Jan-11	.		05-Jan-11	8			.		07-Feb-11	13			07-Feb-11		8-Mar-11	17
0	1	5837	35	2	.	2	0	2	1	5	5	0	5	0	4	13-Mar-12	.	20-Dec-12	.	0	0	14-Jun-12	105	16-Jun-12	1	16-Jun-12	9.6	32	16-Jun-12	0	14-Jun-12	0	14-Jun-12	.		16-Jun-12	13			.		31-Jul-12	20			.		28-Aug-12	24
1	1	5844	21	2	.	2	0	4	1	0	0	0	0	0	0	28-Apr-11	.	05-Feb-12	.	0	0	.	88	12-Jul-11	0	12-Jul-11	11.4	38	12-Jul-11	0	12-Jul-11	0	12-Jul-11	.		12-Jul-11	11			12-Jul-11	30	14-Nov-11	28			.		21-Nov-11	31
0	1	5864	33	2	.	2	0	3	1	3	2	0	2	1	2	18-Jul-10	.	25-Apr-11	.	0	0	15-Nov-10	86	15-Nov-10	1	15-Nov-10	9.9		15-Nov-10	0	15-Nov-10	0	15-Nov-10	.		15-Nov-10	17			15-Nov-10	30	01-Feb-11	33			01-Feb-11	30	.
0	0	587	22	2	.	3	0	2	1	1	1	0	1	0	1	13-Aug-10	.	20-May-11	.	0	0	.		.	1	.	10.8	33	.	0	11-Jan-11	0	10-Jan-11	.		10-Jan-11	21			10-Jan-11	30	10-Feb-11	30			10-Feb-11	30	25-Feb-11	32
0	0	589	34	2	.	2	0	4	1	4	3	0	3	1	3	20-May-10	.	27-Feb-11	.	0	0	22-Nov-10		.	1	22-Nov-10	12.8	39	22-Nov-10	0	22-Nov-10	0	05-Oct-10	.		05-Oct-10	22			.		22-Nov-10	26			22-Nov-10		21-Dec-10	30
0	1	59	34	2	.	2	0	2	1	4	4	0	4	0	3	.	.	16-Feb-13	.	0	0	.	80	.	0	07-Nov-12	9.9	33	07-Nov-12	0	07-Nov-12	0	07-Nov-12	05-Sep-12	16	6-Nov-12	25	25		06-Nov-12	30	06-Dec-12	29			.		07-Jan-13	33
1	0	595	20	2	.	2	0	3		1	0	0	0	0	1	13-Mar-10	.	11-Jan-11	.	0	0	.		.	0	.	13.2	40	.	0	28-Oct-10	0	14-Jul-10	.		14-Jun-10	10			.		17-Aug-10	19			17-Aug-10	30	23-Nov-10	36
1	1	5966	31	2	.	2	0	4	1	3	3	0	3	0	3	13-Apr-12	.	20-Jan-13	.	0	0	.	76	.	0	27-Jun-12	10.8	36	27-Jun-12	0	27-Jun-12	0	28-Jun-12	.		28-Jun-12	6			.		31-Jul-12	15			.		28-Aug-12	19
1	1	5974			.	2	0			2	2	0	2	0	2	22-Nov-10	.	28-Aug-11	.	0	0	.	80	.		.			.	0	01-Feb-11	0	01-Feb-11	.		1-Feb-11	10			01-Feb-11	30	15-Mar-11	16			.		27-Apr-11	22
0	1	5983	27	2	.	2	0	5	1	0	0	0	0	0	0	22-Oct-09	.	29-Jul-10	.	0	0	.	82	.	0	02-Feb-10	10.5	35	02-Feb-10	0	02-Feb-10	0	03-Feb-10	.		3-Feb-10	14			.		09-Mar-10	20			09-Mar-10	30	09-Apr-10	24
0	1	5997	33	2	.	2	0	4	2	1	1	0	1	0	1	21-Dec-10	.	28-Sep-11	.	0	0	.	89	.	0	11-Apr-11	12.6	42	11-Apr-11	0	11-Apr-11	0	13-Apr-11	.		13-Apr-11	15			.		13-May-11	20			13-May-11	30	13-Jun-11	25
0	0	60004	24	2	.	2	3	5	1	0	0	0	0	0	0	19-May-11	.	26-Feb-12	.	0	0	.		.	1	.	12.5		.	0	09-Sep-11	0	09-Sep-11	.		09-Sep-11	16			.		10-Oct-11	20			.		16-Nov-11	26
1	0	60018	23	2	.	2	0	5	0	0	0	0	0	0	0	20-Jun-11	.	27-Mar-12	.	0	0	01-Oct-11		.	0	01-Oct-11	11.5	35	01-Oct-11	0	12-Sep-11	0	12-Sep-11	.		12-Sep-11	12			.		12-Oct-11	16			.		14-Nov-11	21
0	0	60026	20	2	.	2	0	2	1	2	1	0	1	1	1	24-Apr-11	.	1-Feb-12	.	1	0	.		.	1	.	12.5	38	15-Nov-11	0	14-Sep-11	0	14-Sep-11	.		14-Sep-11	20			14-Sep-11	30	14-Oct-11	25			14-Oct-11	30	14-Nov-11	29
1	0	60034	18	1	.	2		3	1	1	0	0	0	1	0	05-Jun-11	.	12-Mar-12	.			.		.		.			.	0	08-Aug-11	0	08-Aug-11	.		08-Aug-11	9			.		16-Sep-11	14			.		.
0	0	60036	28	2	.	2		4	1	0	0	0	0	0	0	29-May-11	.	6-Mar-12	.			.		.		.			.	0	16-Sep-11	0	16-Sep-11	.		16-Sep-11	15			.		.				.		.
1	0	60048	17	1	.	2	0	3	1	0	0	0	0	0	0	25-Jun-11	.	2-Apr-12	.			.		.		.			.	0	21-Sep-11	0	21-Sep-11	06-Oct-11	18	21-Sep-11	12			.		09-Nov-11	19	22		.		9-Dec-11	23
0	0	60064	24	2	.	3	0	4	1	2	2	0	2	0	2	.	.	.	.	0	0	.		.	1	.	9.9	30	.	0	17-Sep-11	0	27-Sep-11	02-Dec-11	33	27-Sep-11	26		26	.		03-Dec-11	33	33		05-Dec-11	30	.
1	0	60115	28	2	.	2		3	1	0	0	0	0	0	0	25-Jul-11	.	2-May-12	.			.		.		.			.	0	07-Nov-11	0	07-Oct-11	.		07-Oct-11	11			.		.				.		.
1	0	60116	33	2	.	2	4	6	1	1	1	0	1	0	1	25-Aug-11	.	1-Jun-12	.	0	0	.		.	1	.	9.9	30	.	0	.	0	.	.		09-Nov-11	10			.		.				.		.
1	0	60171	18	1	.	2	3	3	1	1	0	0	0	1	0	10-Sep-11	.	17-Jun-12	.	0	0	.		.	1	.	11.5	35	.	1	24-Oct-11	0	24-Oct-11	.		24-Oct-11	6			.		23-Nov-11	10			.		2-Feb-12	20
1	0	60173	24	2	.	2		1	1	3	3	0	3	0	3	28-Aug-11	.	4-Jun-12	.			.		.		.			.		24-Oct-11	0	24-Oct-11	.		24-Oct-11	8			.		.				.		.
0	0	60190	22	2	.	3	0	3	1	2	2	0	2	0	2	24-Jun-11	.	29-Mar-12	.	0	0	.		.	1	17-Nov-11	11.8		17-Nov-11	0	28-Oct-11	0	28-Sep-11	.		28-Sep-11	13			.		28-Oct-11	18			.		28-Nov-11	22
0	0	60198	22	2	.	3	0	2	1	1	1	0	1	0	1	14-Apr-11	.	21-Jan-12	.	0	0	.		.	1	.	12.5	34	.	0	02-Nov-11	0	02-Nov-11	.		02-Nov-11	29			2-Nov-11	30	06-Dec-11	33			06-Dec-11	30	26-Dec-11	36
0	0	60218	17	1	.	3	0	3	1	0	0	0	0	0	0	15-Jun-11	.	22-Mar-12	.	0	0	.		.	1	.	9.9	30	.	0	.	0	.	.		09-Nov-11	21			.		09-Dec-11	25			09-Dec-11	30	9-Jan-12	29
0	0	60221	18	1	.	3	3	4	1	0	0	0	0	0	0	03-Aug-11	.	10-May-12	.			.		.		.			.	0	09-Nov-11	0	09-Nov-11	.		09-Nov-11	13			.		.				.		.
1	0	60229	33	2	.	2	4	4	1	2	2	0	2	0	2	20-Aug-11	.	27-May-12	.			.		.		.			.		.	0	15-Nov-11	.		14-Nov-11	12			.		.				.		.
0	0	60231	16	1	.	2	0	3	1	0	0	0	0	0	0	21-May-11	.	28-Feb-12	.	0	0	.		.	1	.	12.2	37	.	0	14-Nov-11	0	10-Nov-11	.		14-Nov-11	25			14-Nov-11	30	09-Jan-12	33			09-Jan-12	30	19-Jan-12	36
1	0	60232	39	2	.	2	3	4	1	2	2	0	2	0	2	22-Sep-11	.	26-Jun-12	.	0	0	.		.	1	.	11.5	35	.	0	08-Mar-12	0	14-Nov-11	.		14-Nov-11	7			.		04-Jan-12	14			.		7-Mar-12	24
0	0	60237	17	1	.	2	0	7	0	0	0	0	0	0	0	28-Mar-11	.	4-Jan-12	13-Dec-11	0	0	.		.	0	.	11.3	34	.	0	08-Jul-11	0	08-Jul-11	22-Oct-11	32.4	08-Jul-11	14			.		14-Nov-11	33			.		1-Dec-11	35
0	0	60264	15	1	.	1	3	3	1	0	0	0	0	0	0	31-May-11	.	7-Feb-12	.	0	0	.		.	0	.	9.9	30	.	0	22-Dec-11	0	23-Nov-11	21-Dec-11	32	23-Nov-11	24			23-Nov-11	30	23-Dec-11	29			23-Dec-11	30	23-Jan-12	35
0	0	60270	22	2	.	2	4	7	1	1	1	0	1	0	1	18-May-11	.	25-Feb-12	.			.		.		.			.	0	25-Nov-11	0	25-Nov-11	.		25-Nov-11	27			.		.				.		.
0	0	60306	18	1	.	2	0	3	1	0	0	0	0	0	0	.	.	9-Jan-12	9-Jan-12	0	0	09-Dec-11		.	1	09-Dec-11	8.2	25	09-Dec-11	0	09-Dec-11	0	07-Dec-11	.		07-Dec-11	35	35	37	7-Dec-11	30	.				.		.
0	0	60336	22	2	.	2	3	4	1	1	1	0	1	0	1	15-Jun-11	.	22-Mar-12	.	0	0	.		.	1	.	12.8	39	.	0	27-Dec-11	0	07-Dec-11	.		07-Dec-11	24			7-Dec-11	30	09-Jan-12	29			.		.
1	0	60373	21	2	.	2	4	5	1	0	0	0	0	0	0	14-Mar-11	.	21-Dec-11	.			.		.	1	.	12.6		.	0	30-May-11	0	.	.		30-May-11	11			.		30-Jul-11	19			.		1-Sep-11	24
0	0	60431	19	1	.	3	4	4	1	0	0	0	0	0	0	20-Jun-11	.	27-Mar-12	.			.		.		.			.		.	0	20-Dec-11	.		20-Dec-11	26			20-Dec-11	30	27-Feb-12	36			.		.
0	0	60444	18	1	.	2	0	4	0	0	0	0	0	0	0	22-Dec-11	.	29-Sep-12	.	0	0	.		.	0	.	9.9	30	.	0	28-Jun-12	0	29-May-12	.		29-May-12	22			29-May-12	30	28-Jun-12	31			.		30-Jul-12	35
0	0	60457	20	2	.	2	0	3	1	1	1	0	1	0	1	01-Jul-11	.	8-Apr-12	.	0	0	.		.	1	.	12.2	37	.		.	0	26-Dec-11	.		26-Dec-11	25			26-Dec-11	30	26-Jan-12	30			26-Jan-12	30	11-Feb-12	32
0	0	60481	31	2	.	1	3	6	2	4	3	0	3	1	3	15-Jul-11	.	22-Apr-12	.	0	0	28-Mar-12		.	0	28-Mar-12	11.5	35	28-Mar-12	0	28-Mar-12	0	05-Jan-12	.		05-Jan-12	24			5-Jan-12	30	27-Feb-12	32			.		17-Mar-12	36
1	0	60521	15	1	.	2	3	3		1	0	0	0	1	0	14-Oct-11	.	21-Jul-12	.	0	0	.		.	0	.	9.9	30	.	0	17-Feb-12	0	04-Jan-12	.		04-Jan-12	11			.		06-Feb-12	16			.		6-Mar-12	20
1	0	60542	18	1	.	2	3	4	1	0	0	0	0	0	0	09-Oct-11	.	16-Jul-12	.	0	0	.		.	1	.	11.5		.	0	09-Feb-12	0	06-Jan-12	.		06-Jan-12	12			.		09-Feb-12	17			09-Feb-12	30	2-May-12	29
0	0	60583	24	2	.	2	0	5	0	1	0	0	0	1	0	19-Sep-11	.	25-Jun-12	.	0	0	.		.	1	.	12.2		.	0	13-Jan-12	0	11-Jan-12	.		09-Jan-12	16			.		.				.		.
0	0	60768	15	1	.	2	3	1	1	0	0	0	0	0	0	06-Oct-11	.	13-Jul-12	.	0	0	.		.	1	.	9.9	30	.	1	30-Apr-12	1	28-Apr-12	.		28-Apr-12	29			28-Apr-12	30	.				.		.
1	0	60798	34	2	.	2	3	4	1	2	2	0	2	0	2	18-Nov-11	.	25-Aug-12	.	0	0	.		.	0	.	12.5	38	.	0	04-May-12	0	03-Feb-12	.		03-Feb-12	10			.		04-Apr-12	19			.		4-May-12	24
0	0	60800	34	2	.	3	0	1	1	5	5	0	5	0	5	01-Nov-11	.	8-Sep-12	.	0	0	.		.	0	.	12.2	37	.	0	09-Apr-12	0	02-Mar-12	.		02-Mar-12	17			2-Mar-12	30	09-Apr-12	22			.		5-May-12	26
0	0	60820	15	1	.	3	0	3	1	0	0	0	0	0	0	15-Dec-11	.	22-Sep-12	.	0	0	.		.	1	.	12.2	37	.	0	24-Mar-12	0	23-Mar-12	.		23-Mar-12	13			.		23-Apr-12	18			23-Apr-12	30	23-May-12	22
0	0	60823	36	2	.	2	3	1	1	5	5	0	5	0	3	.	.	.	.			.		.		.			.		.	0	08-Feb-12	.		08-Feb-12	27		27	8-Feb-12	30	.				.		.
0	0	60836	24	2	.	2	4	3	1	2	2	0	2	0	2	04-Jul-11	.	11-Apr-12	.	0	0	.		.	1	.	10.5	32	.	0	23-Mar-12	0	15-Feb-12	.		15-Feb-12	32			15-Feb-12	30	06-Mar-12	35			.		23-Mar-12	37
1	0	60841	18	1	.	2	4	4	1	2	1	0	1	1	1	19-Aug-11	.	15-May-12	.	0	0	.		.		.	9.8		.	0	14-Nov-11	0	14-Nov-11	.		12-Nov-11	12			.		12-Dec-11	16			.		12-Jan-12	20
0	0	60858	26	2	.	2	0	3	1	0	0	0	0	0	0	21-Oct-11	.	28-Jul-12	.	0	0	.		.	1	.	11.8		.	1	25-Feb-12	0	23-Feb-12	.		23-Feb-12	17			.		06-Mar-12	19			06-Mar-12	30	23-Mar-12	21
1	1	6087	31	2	.	3	0	3	1	7	4	0	4	3	4	09-Sep-12	.	15-May-13	.	0	0	24-Nov-12	80	24-Nov-12	0	24-Nov-12	10.2	34	24-Nov-12	0	23-Nov-12	0	23-Nov-12	.		23-Nov-12	10			.		26-Dec-12	15			.		26-Jan-13	19
0	0	60881	26	2	.	2	3	1	1	3	3	0	3	0	3	03-Sep-11	.	10-Jun-12	.			.		.		.			.		.	0	29-Feb-12	.		29-Feb-12	25			.		.				.		.
0	0	60884	15	1	.	3	0	3	1	0	0	0	0	0	0	27-Jul-11	.	3-May-12	.	0	0	.		.	1	.	11.8	36	.	0	16-Mar-12	0	02-Mar-12	.		02-Mar-12	31			.		16-Mar-12	28			.		17-Apr-12	33
0	0	60889	17	1	.	3	0	2	1	1	1	0	1	0	1	23-Nov-11	.	30-Aug-12	.	0	0	.		.	1	.	10.5	32	.	0	31-Mar-12	0	07-Mar-12	.		07-Mar-12	14			.		31-Mar-12	18			.		3-May-12	22
1	0	60908	21	2	.	3	3	2	1	3	3	0	3	0	3	25-Dec-11	.	2-Oct-12	.	0	0	.		.	1	.	10.8		.	0	13-Feb-12	0	13-Feb-12	.		13-Feb-12	7			.		15-Mar-12	11			.		16-Apr-12	15
1	0	60933	36	2	.	2	0	3	1	2	2	0	2	0	2	20-Feb-12	.	27-Nov-12	.	0	0	.		.	0	.	13.2	40	.	0	20-Apr-12	0	19-Apr-12	.		19-Apr-12	8			.		25-May-12	12			.		21-Jun-12	16
0	0	60953	41	2	.	2	3	1	1	7	7	0	7	0	7	23-Sep-11	.	30-Jun-12	.	0	0	.		.	0	.	11.3	34	.	0	13-Apr-12	0	.	28-Apr-12	28	23-Mar-12	25			.		30-Apr-12	28			.		4-Jun-12	33
1	0	60955	17	1	.	2	3	1	1	0	0	0	0	0	0	12-Jan-12	.	19-Oct-12	.	0	0	.		.	0	.	12.8	39	.	0	27-Apr-12	0	26-Mar-12	.		26-Mar-12	10			.		26-Apr-12	14			.		18-Jun-12	22
0	0	60962	21	2	.	2	3	4	1	1	1	0	1	0	1	27-Oct-11	.	3-Aug-12	.	0	0	16-Apr-12		.	0	.	11.2	34	16-Apr-12	0	16-Apr-12	0	26-Mar-12	.		26-Mar-12	21			26-Mar-12	30	26-Apr-12	25			26-Apr-12	30	28-May-12	30
0	0	60974	17	1	.	3	0	3	0	0	0	0	0	0	0	04-Sep-11	.	11-Jun-12	.	0	0	.		.	1	.	10.8		.	0	02-Apr-12	0	31-Mar-12	.		31-Mar-12	29			.		30-Apr-12	34			.		.
1	0	60986	24	2	.	2	3	5	2	1	0	0	0	1	0	19-Feb-12	.	26-Nov-12	.	1	0	.		.	1	.	11.6		.	0	04-Apr-12	0	04-Apr-12	.		04-Apr-12	6			.		30-May-12	14			.		3-Jul-12	17
0	1	6108	26	2	.	2	0	3	1	7	4	0	4	3	4	06-May-10	.	13-Feb-11	.	0	0	.		.	1	.	10.2		08-Sep-10	0	08-Sep-10	0	08-Sep-10	.		8-Sep-10	18			08-Sep-10	30	11-Oct-10	22			.		20-Nov-10	28
0	1	6119	23	2	.	3	0	4	1	0	0	0	0	0	0	24-Dec-10	.	01-Oct-11	.	0	0	.	90	.	0	09-May-11	11.4	38	09-May-11	0	09-May-11	0	09-May-11	.		10-May-11	19			10-May-11	30	10-Jun-11	24			10-Jun-11	30	12-Jul-11	28
0	1	6122	37	2	.	2	0	3	0	4	4	0	4	0	4	01-Sep-10	.	08-Jun-11	.	0	0	.	88	.	1	19-Feb-11	11.1	37	19-Feb-11	0	19-Feb-11	0	21-Feb-11	.		21-Feb-11	24			21-Feb-11	30	25-Mar-11	29			25-Mar-11	30	27-Apr-11	34
0	1	6125	16	1	.	2	0			0	0	0	0	0	0	21-Nov-10	.	28-Aug-11	.	0	0	.	88	.		.			.	0	21-Feb-11	0	22-Feb-11	.		22-Feb-11	13			22-Feb-11	30	24-Mar-11	18			24-Mar-11	30	25-Apr-11	22
0	1	6141	17	1	.	3	0	3	1	1	1	0	1	0	1	22-Jul-11	.	29-Apr-12	.	0	0	.	79	.	1	.			.	0	30-Jan-12	0	27-Jan-12	.		27-Jan-12	26			27-Jan-12	30	27-Feb-12	31			.		27-Mar-12	35
1	1	6154	30	2	.	2	0	1	1	3	3	0	3	0	3	09-Mar-11	.	16-Dec-11	.	0	0	.	92	.	1	13-May-11	10.5	35	13-May-11	0	13-May-11	0	30-Mar-11	.		30-May-11	11			.		30-Jun-11	16			.		01-Aug-11	21
1	0	6170	23	2	.	2	0	4	1	1	1	0	1	0	1	27-Nov-09	.	4-Sep-10	.			.		.		.			.		.	0	08-Jan-10	.		08-Jan-10	6			.		.				.		.
1	0	6173	20	2	.	3	0	3	1	1	1	0	1	0	1	20-Mar-11	.	27-Dec-11	.	0	0	.		.	1	.	12.2	37	.	0	30-May-11	0	30-May-11	.		30-May-11	10			.		30-Jun-11	14			.		1-Aug-11	19
1	1	6202	32	2	.	1	3	1	1	5	5	0	5	0	5	17-Nov-11	.	24-Aug-12	.			.	80	17-Jan-12		.			.	0	16-Jan-12	0	16-Jan-12	.		16-Jan-12	8			.		16-Feb-12	12			.		16-Mar-12	16
1	1	6214	31	2	.	2	0			4	4	0	4	0	4	13-May-11	.	20-Feb-12	.	0	0	01-Jul-11	85	01-Jul-11	0	01-Jul-11	11.1	37	01-Jul-11	0	01-Jul-11	0	04-Jul-11	.		4-Jul-11	7			04-Jul-11	30	04-Aug-11	12			.		13-Sep-11	18
0	1	6224	20	2	.	2	0	3	1	0	0	0	0	0	0	01-Jan-11	.	08-Oct-11	.	0	0	.	88	.	0	01-Jun-11	11.4	38	01-Jun-11	0	01-Jun-11	0	01-Jun-11	.		1-Jun-11	22			.		01-Jul-11	27			.		01-Aug-11	31
1	1	6228	26	2	.	1	0	1	1	0	0	0	0	0	0	01-Apr-11	.	08-Jan-12	.	0	0	.	88	.	0	03-Jun-11	11.1	37	03-Jun-11	0	03-Jun-11	0	02-Jun-11	.		2-Jun-11	9			.		04-Jul-11	13			04-Jul-11	30	04-Aug-11	18
0	0	6247	31	2	.	2	0	4	1	2	2	0	2	0	2	15-Jul-09	.	22-Apr-10	.	0	0	.		.	1	03-Feb-10	10.2	31	03-Feb-10	0	03-Feb-10	0	29-Jan-10	.		29-Jan-10	28			.		13-Feb-10	30			13-Feb-10	30	6-Mar-10	33
1	1	625	20	2	.	1	0	1	1	1	1	0	1	0	1	15-Dec-11	.	22-Sep-12	.	0	0	10-Feb-12	89	10-Feb-12	0	10-Feb-12	10.8	36	10-Feb-12	1	10-Feb-12	0	12-Feb-12	.		13-Feb-12	8			.		14-Mar-12	12			.		16-Apr-12	17
0	0	6251	15	1	.	2	0	3	0	0	0	0	0	0	0	10-May-10	.	17-Feb-11	.	0	0	27-Sep-10		.	1	27-Sep-10	11.2	34	27-Sep-10	0	27-Sep-10	0	23-Sep-10	.		23-Sep-10	19			23-Sep-10		23-Oct-10	24			23-Oct-10	30	23-Nov-10	28
1	1	6265	19	1	.	1	3	1	1	1	0	0	0	1	0	14-Oct-11	.	22-Jul-12	.			.	82	02-Jan-12		.			.	0	02-Jan-12	0	02-Jan-12	.		2-Jan-12	11			.		02-Feb-12	15			.		02-Mar-12	19
1	1	6266	21	2	.	2	0	5	1	0	0	0	0	0	0	03-Nov-11	.	10-Aug-12	.			.	83	.		.			.	0	20-Dec-11	0	21-Dec-11	.		21-Dec-11	6			.		21-Jan-12	11			.		21-Feb-12	16
0	1	6281	25	2	.	2	3	2	1	1	1	0	1	0	1	05-Nov-10	.	12-Aug-11	.	0	0	14-Jun-11	98	14-Jun-11	0	14-Jun-11	10.2	34	14-Jun-11	0	14-Jun-11	0	15-Jun-11	.		15-Jun-11	31			15-Jun-11	30	01-Jul-11	33	33		.		.
0	1	6286	15	1	.	3	0	3	0	0	0	0	0	0	0	20-Nov-10	.	27-Aug-11	.	0	0	.	84	.	1	14-Jun-11	9.9	33	14-Jun-11	0	14-Jun-11	0	14-Jun-11	.		14-Jun-11	29			14-Jun-11	30	01-Jul-11	32			01-Jul-11	30	16-Jul-11	34
0	1	6322	16	1	.	3	0	3	0	0	0	0	0	0	0	16-Dec-10	.	23-Sep-11	.	0	0	.	88	.	1	.	11.7	39	26-Mar-11	0	26-Mar-11	0	28-Mar-11	.		28-Mar-11	14			28-Mar-11	30	28-Apr-11	19			.		01-Jun-11	24
0	0	6361	30	2	.	2	0	2	1	4	4	0	4	0	4	21-Aug-09	.	28-May-10	.	0	0	.		.	0	28-Jan-09	10.8	33	28-Jan-09	0	28-Jan-10	0	25-Jan-10	.		25-Jan-10	22			.		06-Feb-10	23			06-Feb-10	30	10-Mar-10	28
0	1	6366b	24	2	.	2	0	5	1	1	1	0	1	0	1	20-Mar-11	.	27-Dec-11	.	0	0	.	85	.	0	.	10.5	35	30-Jun-11	0	30-Jun-11	0	01-Jul-11	.		1-Jul-11	14			.		02-Aug-11	19			02-Aug-11	30	01-Sep-11	23
1	0	6366o	28	2	.	3	0	3	1	3	3	0	3	0	3	01-Jun-10	.	8-Mar-11	.	0	0	17-Aug-10		.	1	17-Aug-10	13.8	42	17-Aug-10	0	17-Aug-10	0	04-Aug-10	.		04-Aug-10	9			.		04-Sep-10	13			04-Sep-10		5-Oct-10	18
1	1	6390	28	2	.	3	0	1	1	2	2	0	2	0	2	04-Sep-11	.	11-Jun-12	.	0	0	.	85	29-Nov-11	1	29-Nov-11	11.4	38	29-Nov-11	0	29-Nov-11	0	29-Nov-11	.		29-Nov-11	12			.		13-Jan-12	19			.		13-Feb-12	23
1	1	6422	20	2	.	2	0	3	1	1	1	0	1	0	1	01-Nov-12	.	08-Aug-13	.	0	0	.	88	.	0	10-Dec-12	11.1	37	10-Dec-12	0	11-Dec-12	0	11-Dec-12	.		10-Dec-12	5			.		03-Jan-13	9			.		04-Feb-13	13
1	0	6426	25	2	.	1	0	4	1	2	1	0	1	1	1	26-Jun-11	.	3-Apr-12	.	0	0	24-Mar-12		.	1	24-Mar-12	9.9	30	24-Mar-12	0	12-Sep-11	0	12-Sep-11	.		12-Sep-11	11			.		24-Mar-12	38			24-Mar-12		.
1	0	6524	42	2	.	2	0	3	0	5	5	0	5	0	3	20-Jun-12	.	27-Mar-13	.	0	0	01-Feb-13		.	1	01-Feb-13	11.5	35	01-Feb-13	0	01-Feb-13	0	12-Oct-12	.		12-Oct-12	12			.		26-Nov-12	21			.		1-Feb-13	31
1	0	6606	25	2	.	1	0	4	1	0	0	0	0	0	0	18-Mar-11	.	25-Dec-11	.	0	0	.		.	1	.	12.2	37	.	0	06-Jun-11	0	.	.		06-Jun-11	11			.		06-Jul-11	16			06-Jul-11	30	6-Aug-11	19
0	0	6623	32	2	.	3	0	3	1	5	5	0	5	0	5	29-Jan-12	.	2-Nov-12	.			.		.		.			.		.	0	23-Jul-12	.		23-Jul-12	25			23-Jul-12	30	23-Aug-12	29			.		.
0	0	6673	32	2	.	3	0	2	1	2	2	0	2	0	2	04-Oct-09	.	11-Jul-10	.	0	0	.		.	1	07-Jan-10	12.5	38	07-Jan-10	0	07-Jan-10	0	06-Jan-10	.		06-Jan-10	15			.		08-Feb-10	18			08-Feb-10	30	8-Mar-10	21
1	0	6680	36	2	.	3	0	5	2	4	4	0	4	0	4	05-Oct-10	.	12-Jul-11	.			.		.		.			.		.	0	15-Dec-10	.		15-Dec-10	10			.		.				.		.
1	1	6692	40	2	.	2	0			5	4	0	4	1	3	20-Jan-11	.	27-Oct-11	.	0	0	.	85	.	1	.	10.5	35	30-Mar-11	0	31-Mar-11	0	31-Mar-11	.		28-Mar-11	10	9.2		.		29-Apr-11	15			.		01-Jun-11	19
1	1	6694	25	2	.	2	0	2	1	4	4	0	4	0	4	11-Mar-12	.	18-Dec-12	.	1	0	.		.	0	.			.	0	31-May-12	0	01-Jun-12	.		1-Jun-12	12			.		04-Jul-12	16			.		06-Aug-12	21
0	0	6706	37	2	.	1	0	2	1	6	6	0	6	0	6	03-Dec-09	.	10-Sep-10	.	0	0	06-Aug-10		.	1	06-Aug-10	11.5	35	06-Aug-10	0	06-Aug-10	0	04-Aug-10	.		04-Aug-10	34			.		06-Sep-10	39			06-Sep-10		.
0	0	6742	15	1	.	1	0	1		0	0	0	0	0	0	19-Mar-10	.	26-Dec-10	.	0	0	.		.	1	.	11.8	36	.	0	10-Jul-10	0	07-Jul-10	.		07-Jul-10	15			7-Jul-10	30	06-Aug-10	20			06-Aug-10	30	6-Sep-10	24
0	0	6743	14	0	.	1	0	2	1	0	0	0	0	0	0	17-Jul-11	.	24-Apr-12	.	0	0	.		.	0	.	10.8		.	0	26-Dec-11	0	22-Dec-11	.		22-Dec-11	22			.		24-Jan-12	27			.		24-Feb-12	32
1	1	6758	32	2	.	2	0	3	1	3	3	0	3	0	3	04-Jan-11	.	11-Oct-11	.	0	0	.	96	.	0	25-Feb-11	10.8	36	25-Feb-11	0	25-Feb-11	0	28-Feb-11	.		28-Feb-11	7			28-Feb-11	30	30-Mar-11	12			.		12-May-11	18
0	0	6780	15	1	.	2	0	3	0	0	0	0	0	0	0	20-Oct-11	.	27-Jul-12	.	0	0	22-Feb-12		.	0	22-Feb-12	11.2	34	22-Feb-12	0	22-Feb-12	0	20-Feb-12	.		20-Feb-12	17			.		20-Mar-12	21			20-Mar-12	30	20-Apr-12	25
1	0	6788	37	2	.	1	0	4	2	5	4	0	4	1	3	23-Jul-11	.	30-Apr-12	.			.		.		.			.	0	22-Sep-11	0	22-Sep-11	21-Sep-11	8.4	22-Sep-11	8			.		.				.		.
0	1	6847	36	2	.	2	0	2	1	7	7	0	7	0	6	.	.	22-Sep-10	.	0	0	.	80	.	0	.	9.9	33	01-Jun-10	0	01-Jun-10	0	03-Jun-10	.		3-Jun-10	24		24	03-Jun-10	30	03-Jul-10	29			.		21-Jul-10	31
0	1	6988	29	2	.	2	0	2	1	5	5	0	5	0	5	17-Nov-10	.	24-Aug-11	.	0	0	.	90	.	0	15-Apr-11	12	40	15-Apr-11	0	15-Apr-11	0	18-Apr-11	.		18-Apr-11	21			18-Apr-11	30	20-May-11	26			20-May-11	30	20-Jun-11	31
0	0	70024	22	2	.	3	0	3	1	2	1	0	1	1	1	25-Aug-11	.	1-Jun-12	.	0	0	.		.	1	.	9.9	33	.	0	24-Apr-12	0	16-Apr-12	.		16-Apr-12	34			.		27-Apr-12	35			27-Apr-12	30	11-May-12	37
1	0	70045	25	2	.	3	3	3	2	8	5	1	6	1	3	01-Feb-12	.	8-Nov-12	.			.		.		.			.		.	0	18-Apr-12	.		18-Apr-12	10			.		18-May-12	15			.		.
0	0	70105	36	2	.	2	4	4	1	1	1	0	1	0	1	20-Feb-12	.	27-Nov-12	.	0	0	.		.	0	.	9.9	30	.	0	06-Jun-12	0	06-Jun-12	.		06-Jun-12	15			.		10-Jul-12	19			.		9-Aug-12	26
0	0	70111	27	2	.	3	0	3	1	4	4	0	4	0	4	20-Sep-11	.	27-Jun-12	.			.		.		.			.		.	0	06-Jun-12	.		06-Jun-12	37			.		.				.		.
0	0	70114	20	2	.	3	0	3	1	2	1	1	2	0	1	09-Jul-12	.	16-Apr-13	.	0	0	.		.	0	.	10.2	31	.	0	09-Oct-12	0	09-Oct-12	.		09-Oct-12	13			.		09-Nov-12	17			.		8-Jan-13	26
0	0	70153	24	2	.	2	0	4	1	1	0	0	0	1	0	12-Dec-11	.	19-Sep-12	.	0	0	.		.		.	9.9	30	.	0	01-Jun-12	0	09-May-12	.		09-May-12	21			9-May-12	30	01-Jun-12	24			.		2-Jul-12	28
0	0	70168	22	2	.	2	0	5	0	1	1	0	1	0	1	.	.	16-Oct-12	16-Oct-12	1	0	17-May-12		.	1	.	9.9	30	.	0	17-May-12	0	.	04-May-12	21	16-May-12	22	22		16-May-12	30	15-Jun-12	26	26		15-Jun-12	30	16-Jul-12	30
1	0	70175	28	2	.	1	0	6	1	0	0	0	0	0	0	21-Feb-12	.	28-Nov-12	.			.		.		.			.		.	0	11-May-12	.		11-May-12	11			.		.				.		.
0	0	70186	33	2	.	2	4	3	1	3	2	0	2	1	2	17-Dec-11	.	24-Sep-12	.	0	0	.		.	1	.	11.8		.	0	16-May-12	0	.	.		14-May-12	21			14-May-12	30	.				.		.
1	0	70209	28	2	.	2	4	4	1	3	1	0	1	2	1	16-Feb-12	.	23-Nov-12	.	0	0	.		.	0	.	13.2		.	0	15-Jun-12	0	17-May-12	.		17-May-12	12			.		16-Jun-12	16			.		.
0	0	70210	17	1	.	2	4	3	1	0	0	0	0	0	0	01-Dec-11	.	8-Sep-12	.			.		.		.			.		.	0	17-May-12	.		17-May-12	23			17-May-12	30	.				.		.
1	0	70222	23	2	.	2	0	4	1	0	0	0	0	0	0	25-May-12	.	2-Feb-13	.	0	0	.		.	1	.	11.8	36	.	0	10-Aug-12	0	08-Aug-12	.		09-Aug-12	10			.		21-Sep-12	21			21-Sep-12	30	22-Oct-12	26
0	0	70227	23	2	.	2	0	4	1	1	0	0	0	1	0	05-Jan-12	.	12-Oct-12	.	0	0	.		.	1	.	11.2	34	.	0	23-May-12	0	22-May-12	.		22-May-12	19			22-May-12	30	26-Jun-12	24			.		26-Jul-12	28
0	0	70231	34	2	.	3	0	3	1	3	2	0	2	1	2	.	.	1-Jul-12	1-Jul-12	0	0	.		.	0	.	11.5	35	24-May-12	0	24-May-12	0	22-May-12	12-May-12	32	22-May-12	33	33		22-May-12	30	06-Jun-12	35	35		.		27-Jun-12	38
0	0	70235	18	1	.	2	3	3	1	0	0	0	0	0	0	23-Jan-12	.	30-Oct-12	.			.		.		.			.		.	0	22-May-12	.		22-May-12	17			22-May-12	30	.				.		.
1	0	70251	22	2	.	3	0	3	1	3	3	0	3	0	3	20-Mar-12	.	27-Dec-12	.	0	0	.		.	0	.	10.8	33	.	0	30-Jul-12	0	24-May-12	.		24-May-12	9			.		27-Jun-12	13			.		27-Jul-12	18
0	0	70261	19	1	.	2	3	4	1	0	0	0	0	0	0	23-Jan-12	.	1-Nov-12	.	0	0	.		.	0	.	10.5		.	0	07-Jun-12	0	24-May-12	.		24-May-12	17			.		26-Jun-12	22			.		26-Jul-12	25
1	0	7031b	19	1	.	2	0	1	1	0	0	0	0	0	0	13-Apr-12	.	20-Jan-13	.	0	0	.		.	1	.	11.8	36	.	0	30-Oct-12	0	10-Jul-12	.		10-Jul-12	12			.		04-Sep-12	20			04-Sep-12	30	18-Oct-12	27
1	0	70340	19	1	.	1	3	6	1	0	0	0	0	0	0	27-Apr-12	.	4-Feb-13	.	0	0	.		.	1	.	13.8		.	0	11-Jun-12	0	08-Jun-12	.		08-Jun-12	6			.		09-Jul-12	10			.		9-Aug-12	14
1	0	70350	29	2	.	2	3	3	1	1	1	0	1	0	1	04-Apr-12	.	11-Jan-13	.	0	0	.		.	0	.	13.2		.	0	12-Jun-12	0	11-Jun-12	.		11-Jun-12	9			.		11-Jul-12	14			.		15-Aug-12	19
0	0	70364	20	2	.	2	3	4	1	0	0	0	0	0	0	18-Dec-11	.	25-Sep-12	.	0	0	.		.	0	.	14.8	45	.	0	13-Jul-12	0	12-Jun-12	.		12-Jun-12	24			12-Jun-12	30	13-Jul-12	30			.		14-Aug-12	34
0	0	70412	15	1	.	1	0	3	1	0	0	0	0	0	0	15-Feb-12	.	22-Nov-12	.	0	0	.		.	1	.	12.2		.	0	20-Aug-12	0	22-Jun-12	.		22-Jun-12	18			.		25-Jul-12	22			.		24-Aug-12	27
0	0	70421	28	2	.	2	0	3	1	4	2	0	2	2	2	28-Jan-12	.	5-Nov-12	.	0	0	.		.	0	.	11.2	34	.	0	06-Jul-12	0	05-Jul-12	.		05-Jul-12	22			5-Jul-12	30	06-Aug-12	26			06-Aug-12	30	6-Sep-12	31
0	0	70431	17	1	.	3	3	1	0	0	0	0	0	0	0	24-Feb-12	.	2-Dec-12	.			.		.		.			.		.	0	17-Jun-12	.		27-Jun-12	17			.		.				.		.
0	0	70435	21	2	.	1	0	4	0	1	0	0	0	1	0	.	.	17-Oct-12	17-Oct-12	0	0	.		.	0	.	9.9	30	.	0	20-Jul-12	0	05-Jul-12	30-Jun-12	24	05-Jul-12	25	25		5-Jul-12	30	07-Aug-12	30	30		.		7-Sep-12	34
0	0	70436	17	1	.	1	0	3	1	0	0	0	0	0	0	17-Feb-12	.	24-Nov-12	.	1	0	.		.	1	.	11.2	34	.	0	10-Jul-12	0	05-Jul-12	.		05-Jul-12	19			5-Jul-12	30	06-Aug-12	24			06-Aug-12	30	7-Sep-12	28
0	0	70461	18	1	.	2	0	3	1	0	0	0	0	0	0	28-Feb-12	.	6-Nov-12	.	0	0	.		.	0	.	11.5	35	.	0	04-Jul-12	0	04-Jul-12	.		04-Jul-12	18			.		06-Aug-12	22			.		6-Sep-12	27
1	0	70473	17	1	.	2	3	3	1	0	0	0	0	0	0	15-Apr-12	.	22-Jan-13	.	0	0	.		.	1	.	9.5	29	.	0	23-Jul-12	0	05-Jul-12	20-Jul-12	16	05-Jul-12	11			.		06-Aug-12	20			06-Aug-12	30	6-Sep-12	25
0	0	70532	28	2	.	2	3	4	1	1	1	0	1	0	1	09-Feb-12	.	16-Nov-12	.	0	0	.		.	1	.	9.9	30	.	0	01-Aug-12	0	17-Jul-12	.		17-Jul-12	22			17-Jul-12	30	21-Aug-12	27			.		.
0	0	70534	26	2	.	2	0	4	1	3	1	0	1	2	1	17-Mar-12	.	24-Dec-12	.	0	0	.		.	1	.	11.5	35	.	0	17-Jul-12	0	17-Jul-12	.		17-Jul-12	17			17-Jul-12	30	14-Sep-12	26			.		15-Oct-12	30
1	0	70535	39	2	.	2	0	1	1	3	3	0	3	0	3	05-Jun-12	.	12-Mar-13	.	0	0	.		.	1	.	12.5	36	.	0	02-Aug-12	0	30-Jul-12	.		30-Jul-12	7			.		.				.		.
0	0	70595	18	1	.	2	3	2	1	0	0	0	0	0	0	05-Jan-12	.	12-Oct-12	.	0	0	.		.	0	.	9.9	30	.	0	01-Aug-12	0	20-Jul-12	.		30-Jul-12	29			30-Jul-12	30	18-Oct-12	41	36		.		29-Oct-12	38
1	0	70597	17	1	.	2	3	3	1	1	1	0	1	0	1	13-Jun-12	.	20-Mar-12	22-Mar-13			.		.		.			.		.	0	30-Jul-12	27-Jul-12	6.3	06-Aug-12	7			.		.				.		.
0	0	7061	20	2	.	2	0	3	1	2	2	0	2	0	2	.	.	20-Dec-11	20-Dec-11	0	0	26-Jun-11		.	1	26-Jun-11	11.5	35	04-Aug-11	0	26-Jun-11	0	27-Jun-11	18-Jul-11	17	27-Jun-11	22		22	.		27-Jul-11	19	19		27-Jul-11	30	26-Aug-11	23
1	0	70636	26	2	.	2	0	3	1	2	2	0	2	0	2	28-May-12	.	21-Mar-13	.			.		.		.			.		.		.	.		02-Aug-12	9			2-Aug-12	30	.				.		.
0	0	70680	33	2	.	2	0	3	1	4	1	0	1	3	1	27-Apr-12	.	4-Feb-13	.	0	0	.		.	1	.	12.3		.	0	11-Jun-12	0	08-Jun-12	.		09-Aug-12	14			.		.				.		.
0	0	70689	22	2	.	2	3	6	1	0	0	0	0	0	0	23-Mar-12	.	30-Dec-12	.	0	0	.		.	0	.	9.5	29	.	0	16-Aug-12	0	10-Aug-12	.		10-Aug-12	19			10-Aug-12	30	12-Sep-12	25			12-Sep-12	30	10-Oct-12	28
1	0	7068a	34	2	.	2	0	3	1	4	4	0	4	3	1	27-Apr-12	.	4-Feb-13	.	0	0	.	70	.		.	12.3		.	0	11-Jun-12	0	08-Jun-12	.		08-Jun-12	6			.		09-Jul-12	9			.		9-Aug-12	14
1	0	7068b	25	2	.	2	0	3	2	4	4	0	4	0	4	04-Jun-12	.	11-Mar-13	.	0	0	.		.		.	11.2		.	0	16-Aug-12	0	09-Aug-12	.		09-Aug-12	9			.		10-Sep-12	14			.		12-Oct-12	18
0	0	70714	19	1	.	2	3	3	0	0	0	0	0	0	0	07-Feb-12	.	14-Nov-12	.			.		.		.			.		.	0	16-Aug-12	.		16-Aug-12	27			.		.				.		.
0	0	70715	40	2	.	3	0	2	2	6	6	0	6	0	5	18-Feb-12	.	25-Nov-12	23-Dec-12	0	0	.		.	1	.	11.8	36	15-Nov-12	0	15-Nov-12	0	16-Aug-12	20-Aug-12	22.2	16-Aug-12	25		25	.		09-Nov-12	33			.		11-Dec-12	38
0	0	70716	18	1	.	2	0	2	1	1	1	0	1	0	1	19-Feb-12	.	26-Nov-12	.			.		.		.			.		.	0	21-Aug-12	.		21-Aug-12	26			.		21-Sep-12	30			.		.
1	0	70738	22	2	.	2	0	3	1	1	0	0	0	1	0	.	.	22-Mar-13	22-Mar-13	0	0	.		.	0	.	10.8	33	.	0	07-Sep-12	0	28-Aug-11	02-Aug-12	6.6	28-Aug-12	10	10		.		11-Sep-12	12	12		.		11-Oct-12	16
1	0	70747	29	2	.	2	0	5	1	0	0	0	0	0	0	17-Sep-12	.	24-Jun-13	.	1	0	.		.	1	.	11.5	35	.	0	12-Dec-12	0	.	.		10-Dec-12	12			.		12-Jan-13	16			12-Jan-13	30	18-Feb-13	21
1	0	70755	20	2	.	2	0	3	1	1	1	0	1	0	1	15-Jun-12	.	22-Mar-13	.	1	0	.		.	1	.	12.8	39	.	0	12-Sep-12	0	11-Sep-12	.		11-Sep-12	12			.		15-Oct-12	17			.		21-Nov-12	28
0	0	70774	21	2	.	3	0	3	0	0	0	0	0	0	0	18-Apr-12	.	25-Jan-13	.	0	0	.		.	1	.	11.5	35	.	0	.	0	.	.		03-Sep-12	19			3-Sep-12	30	05-Oct-12	24			05-Oct-12	30	5-Nov-12	28
0	0	70788	18	1	.	2	0	6	1	0	0	0	0	0	0	.	.	16-Feb-13	16-Feb-13	0	0	.		.	0	.	11.2	34	16-Oct-12	0	16-Oct-12	0	19-Sep-12	.		19-Sep-12	18	18		19-Sep-12	30	19-Oct-12	22	22		.		.
0	0	70791	22	2	.	2	0	2		0	0	0	0	0	0	10-Jul-12	.	17-Feb-13	.	0	0	.		.	1	.	12.5	37	.	0	20-Feb-13	0	23-Nov-12	.		23-Nov-12	23			23-Nov-12	30	21-Dec-12	23			21-Dec-12	30	21-Jan-13	27
0	0	70814	22	2	.	2	0	4	1	0	0	0	0	0	0	10-Apr-12	.	17-Jan-13	.	0	0	.		.		.	11.8	36	.	0	13-Nov-12	0	21-Sep-12	.		21-Sep-12	23			21-Sep-12	30	22-Oct-12	28			.		22-Nov-12	32
1	0	70923	27	2	.	2	0	3	1	2	2	0	2	0	2	11-Aug-12	.	18-May-13	.			.		.		.	11.8	36	.	0	16-Oct-12	0	16-Oct-12	10-Sep-12	4	16-Oct-12	9			.		16-Nov-12	13			.		17-Dec-12	18
0	0	7111	25	2	.	2	0	3	1	1	1	0	1	0	1	18-Aug-11	.	25-May-12	.	0	0	.		.	1	.	12.9		.	0	23-Nov-11	0	19-Nov-11	.		19-Nov-11	13			.		29-Dec-11	18			.		26-Jan-12	22
0	0	7166	33	2	.	3	0	3	1	4	4	0	4	0	3	15-Jun-10	.	22-Mar-11	.	0	0	.		.	0	.	11.5	34	.	0	21-Oct-10	0	20-Oct-10	.		20-Oct-10	18		27	20-Oct-10	30	.				.		.
0	0	7209	29	2	.	3	0	2	1							17-Aug-10	.	24-May-11	.	2	0	.		.	1	18-Feb-11	13.5	41	18-Feb-11	0	18-Feb-11	0	16-Feb-11	.		16-Feb-11	26			16-Feb-11	30	16-Mar-11	30			16-Mar-11	30	10-Apr-11	34
0	1	7221	27	2	.	2	0	3	1	2	2	0	2	0	2	09-May-10	.	16-Feb-11	.	0	0	27-Oct-10	80	27-Oct-10	0	.	11.7	39	27-Oct-10	1	27-Oct-10	0	27-Oct-10	.		27-Oct-10	24			27-Oct-10	30	26-Nov-10	29			.		.
1	1	7261	22	2	.	2	0	2	1	3	3	0	3	0	3	15-Jul-12	.	22-Apr-13	.	0	0	.	84	.	0	.			.	0	01-Oct-12	0	01-Oct-12	.		1-Oct-12	10			.		02-Nov-12				.		.
0	1	7266	33	2	.	2	0	2	1	7	5	0	5	2	4	21-Jul-10	.	28-Apr-11	.	0	0	.	86	.	0	13-Jan-11	9.9	33	13-Jan-11	0	13-Jan-11	0	18-Jan-11	.		18-Jan-11	26			18-Jan-11	30	18-Feb-11	31			.		09-Mar-11	33
1	0	7317	17	1	.	2	0	3	0	0	0	0	0	0	0	08-Dec-09	.	15-Sep-10	.	0	0	.		.		.	11.2	34	06-Mar-10	0	06-Mar-10	0	03-Mar-10	.		03-Mar-10	12			.		09-Apr-10	17			09-Apr-10	30	24-May-10	23
0	0	7347	20	2	.	3	0	3	1	1	1	0	1	0	1	20-Nov-10	.	27-Aug-11	.	0	0	.		.	1	.	9.5	29	.	0	16-Jun-11	0	15-Jun-11	.		15-Jun-11	29			15-Jun-11	30	15-Jul-11	33			.		.
1	0	7351	38	2	.	2	0	2	2	6	6	0	6	0	5	13-Dec-11	.	20-Sep-12	.	0	0	.		.	1	.	12.5	37	.	0	13-Mar-12	0	13-Mar-12	.		13-Mar-12	12			.		.				.		.
1	1	736b	15	1	.	2	0	3	1	0	0	0	0	0	0	03-Mar-10	.	10-Dec-10	.	2	0	.	90	.	0	.	12	40	10-May-10	0	10-May-10	0	17-May-10	.		17-May-10	11			.		18-Jun-10	15			18-Jun-10	30	19-Jul-10	20
0	0	736o	37	2	.	2	0	3	1	2	2	0	2	0	2	01-Apr-12	.	8-Mar-13	.			.		.		.			.		.	0	05-Jul-12	.		05-Jul-12	13			.		.				.		.
0	0	7374	21	2	.	3	0	2	1	3	2	0	2	1	2	08-Apr-11	.	15-Jan-12	.	0	0	.		.	1	.	10.2	31	.	0	22-Jul-11	0	22-Jul-11	.		22-Jul-11	15			.		22-Aug-11	19			.		22-Sep-11	24
1	1	7453	26	2	.	2	0	1	2	3	3	0	3	0	3	24-Jul-11	.	01-May-12	.			.	80	16-Sep-11		.			.	0	16-Sep-11	0	16-Sep-11	.		17-Sep-11	7			16-Sep-11	30	18-Oct-11	11			.		19-Nov-11	17
1	0	746	30	2	.	1	0	5	1	3	3	0	3	0	3	02-Apr-12	.	9-Jan-13	.	0	0	.		.		.	12.5	38	14-Jun-12	0	14-Jun-12	0	06-Jun-12	.		06-Jun-12	9			.		06-Jul-12	13			.		19-Jul-12	15
0	0	748	17	1	.	2	0	4	0	0	0	0	0	0	0	06-Mar-11	.	15-Aug-11	.			.		.		.			.	0	15-Aug-11	0	15-Aug-11	.		15-Aug-11	23			15-Aug-11	30	15-Sep-11	27			.		15-Oct-11	33
0	0	7483	28	2	.	2	0	2	1	5	4	0	4	1	4	28-Mar-11	.	11-Jan-12	.	0	0	.		.		.			.	0	15-Oct-11	0	15-Oct-11	.		15-Oct-11	29			.		17-Nov-11	33			.		2-Dec-11	35
0	0	7484	29	2	.	2	0	2	1	3	3	0	3	0	3	12-Apr-12	.	19-Jan-13	.	0	0	.		.	0	.	12.3		.	0	11-Jun-12	0	06-Nov-12	.		02-Aug-12	15			2-Aug-12	30	09-Oct-12	25			.		9-Nov-12	29
1	1	7508	27	2	.	1	0			4	1	0	1	3	1	07-Jan-11	.	14-Oct-11	.	0	0	.	80	.	1	09-Mar-11	12	40	09-Mar-11	0	09-Mar-11	0	08-Mar-11	.		8-Mar-11	9			08-Mar-11	30	08-Apr-11	14			.		.
1	1	7529	26	2	.	2	0	3	1	1	1	0	1	0	1	04-Feb-10	.	11-Nov-10	.	0	1	.	80	.	1	02-Aug-10	11.7	37	14-Apr-10	0	14-Apr-10	0	14-Apr-10	.		14-Apr-10	9			.		14-May-10	13	13		.		14-Jun-10	18
1	0	7579	29	2	.	3	0	3	1	3	3	0	3	0	3	05-Jun-11	.	12-Mar-12	.			.		.		.			.	0	17-Aug-11	0	17-Aug-11	.		17-Aug-11	10			.		26-Sep-11	16			.		18-Oct-11	20
1	0	76	33	2	.	3	0	1	1	5	5	0	5	0	5	18-Mar-11	.	25-Dec-11	.	0	0	.		.	0	.	12.5	36	10-May-11	0	10-May-11	0	09-May-11	08-Nov-11	30	09-May-11	7			.		09-Jun-11	11			.		8-Jul-11	15
0	1	7614	38	2	.	2	0	3	0	2	2	0	2	0	2	18-Feb-12	.	25-Nov-12	.	0	0	.	80	.		.			.	0	25-Jun-12	0	25-Jun-12	.		25-Jun-12	17			.		25-Jul-12	21			.		27-Aug-12	27
1	1	765	38	2	.	3	0	4	1	2	1	0	1	1	1	01-Aug-11	.	08-May-12	.	0	0	.	80	21-Sep-11		.			.	0	23-Sep-11	0	23-Sep-11	.		23-Sep-11	7			.		24-Oct-11	12			.		24-Nov-11	16
1	0	7696	19	1	.	2	0		1	0	0	0	0	0	0	27-Nov-10	.	4-Jul-11	.	0	0	.		.	1	.	13	40	.	0	13-Jan-11	0	14-Jan-11	.		14-Jan-11	6			14-Jan-11	30	.				.		.
1	1	7711	24	2	.	2	0	3	1	2	2	0	2	0	2	11-Aug-12	.	18-May-13	.	0	0	.	80	.	0	.			.	0	22-Oct-12	0	22-Oct-12	.		22-Oct-12	10			.		17-Dec-12	18			17-Dec-12	30	29-Jan-13	24
0	0	7751	18	1	.	2	0	4	1	0	0	0	0	0	0	15-Apr-11	.	22-Jan-12	.	1	0	.		.	0	.	14.2		.	0	21-Sep-11	0	21-Sep-11	.		21-Sep-11	23			.		21-Oct-11	27			.		23-Nov-11	32
1	0	7753	26	2	.	3	0	3	1	2	2	0	2	0	2	25-Apr-12	.	2-Feb-13	.			.		.		.			.		.	0	16-Jun-12	.		16-Jun-12	7			.		.				.		.
1	1	776	27	2	.	2	0	3	1	2	2	0	2	0	1	12-Oct-09	.	19-Jul-10	.	0	0	.	83	.	0	.	11.4		06-Jan-10	0	06-Jan-10	0	07-Jan-10	.		7-Jan-10	12			.		08-Feb-10	16			08-Feb-10	30	08-Mar-10	22
0	1	7823	28	2	.	2	0	3	1	2	2	0	2	0	2	.	.	11-Dec-12	.	0	0	.	80	.	0	16-Aug-12	9.6	32	16-Aug-12	0	22-Aug-12	0	22-Aug-12	.		22-Aug-12	24			.		21-Sep-12	28			21-Sep-12	30	12-Nov-12	36
1	1	783	34	2	.	2	0	3	1	3	3	0	3	0	3	10-Aug-10	.	17-May-11	.	2	0	11-Oct-10	92	11-Oct-10	0	11-Oct-10	12.3	41	11-Oct-10	0	11-Oct-10	0	11-Oct-10	.		11-Oct-10	9			.		12-Nov-10	14			.		13-Dec-10	19
1	0	7831	17	1	.	2	0	4	1	0	0	0	0	0	0	31-Dec-10	.	7-Oct-11	.	0	0	.		.	1	.	11.5	35	.	0	22-Mar-11	0	16-Feb-11	.		16-Feb-11	6			16-Feb-11	30	17-Mar-11	10			17-Mar-11	30	18-Apr-11	15
1	1	7859	28	2	.	3	0	4	1	1	1	0	1	0	1	05-Aug-11	.	12-May-12	.	0	0	19-Sep-11	83	19-Sep-11	0	19-Sep-11	11.4	38	19-Sep-11	0	20-Sep-11	0	20-Sep-11	.		20-Sep-11	6			20-Sep-11	30	20-Oct-11	10			.		24-Nov-11	16
1	1	7868	25	2	.	2	0	2	0	2	2	0	2	0	2	25-Sep-11	.	02-Jul-12	.	0	0	.	80	.	0	05-Dec-11	10.5	35	05-Dec-11	0	05-Dec-11	0	06-Dec-11	.		6-Dec-11	10			.		06-Jan-12	15			.		06-Feb-12	19
1	0	7885	43	2	.	2	0	4	1	4	2	0	2	2	2	10-Jun-11	.	17-Mar-12	.	0	0	.		.	1	.	11.8	36	.	0	22-Jul-11	0	22-Jul-11	.		22-Jul-11	6			.		22-Aug-11	10			.		22-Sep-11	15
0	1	7907	39	2	.	2	0	4	2	4	4	0	4	0	4	15-Jan-12	.	22-Oct-12	.	0	0	.		.	0	.			.	0	20-Apr-12	0	20-Apr-12	.		20-Apr-12	13			.		21-May-12	17			.		26-Jun-12	23
0	1	7963	17	1	.	2	3	3	1	0	0	0	0	0	0	08-Dec-11	.	15-Sep-12	.	0	0	.		.	0	.			.	0	20-Apr-12	0	12-Apr-12	.		12-Apr-12	18			12-Apr-12	30	28-May-12	24			.		28-Jun-12	28
1	0	7969	32	2	.	2	0	3	1	1	1	0	1	0	1	28-Feb-10	.	7-Dec-10	.	0	0	.		.		.	11.2	34	14-Jun-10	0	14-Jun-10	0	13-Apr-10	.		13-Apr-10	6			.		.				.		.
0	1	798	33	2	.	2	0	4	1	2	2	0	2	0	2	06-Sep-10	.	13-Jun-11	.	0	0	.	94	.	1	07-Mar-11	8.4	28	07-Mar-11	0	07-Mar-11	0	08-Mar-11	.		8-Mar-11	26			08-Mar-11	30	08-Apr-11	30			.		23-Apr-11	32
0	0	8008	32	2	.	2	0	1	1	2	2	0	2	0	2	28-Jun-11	.	5-Apr-12	.	0	0	.		.	1	.	11.5		.	0	03-Oct-11	0	03-Oct-11	.		03-Oct-11	13			.		03-Nov-11	18			.		.
1	0	801	16	1	.	2	0	3	1	0	0	0	0	0	0	15-Feb-11	.	22-Nov-11	.	0	0	.		.	1	.	11.8	36	.	0	20-Apr-11	0	20-Apr-11	.		20-Apr-11	9			.		25-May-11	13			.		.
1	0	803	37	2	.	2	0	1	1	2	2	0	2	0	2	25-Feb-12	.	3-Dec-12	.	0	0	.		.	0	01-Jun-12	11.2	34	01-Jun-12	0	01-Jun-12	0	25-Apr-12	.		25-Apr-12	8			.		28-May-12	15			.		2-Jul-12	17
0	0	8034	26	2	.	2	0	3	1	4	4	0	4	0	4	03-Jan-11	.	10-Oct-11	.	0	0	.		.	1	.	11.5	35	.	0	09-Jun-11	0	07-Jun-11	.		07-Jun-11	22			7-Jun-11	30	07-Jul-11	27			.		6-Aug-11	30
0	0	8062	20	2	.	2	0	3	1	1	1	0	1	0	1	09-Feb-10	.	16-Nov-10	.	0	0	.		.	1	12-Jul-10	10.8	33	12-Jul-10	0	12-Jul-10	0	01-Jun-10	.		01-Jun-10	16			1-Jun-10	30	06-Jul-10	21			06-Jul-10	30	6-Aug-10	25
0	1	8079	28	2	.	2	0	4	1	4	4	0	4	0	4	28-Dec-10	.	05-Oct-11	.	0	0	.	80	12-Sep-11	0	09-Sep-11	10.8	36	09-Sep-11	0	12-Sep-11	0	12-Sep-11	.		12-Sep-11	37			.		19-Sep-11	38			.		.
0	1	8081	33	2	.	2	0	1	2	5	6	0	6	0	5	.	.	19-Jun-13	19-Jun-13	0	0	.	90	.	0	.	9.6	32	29-Jan-13	0	20-Dec-12	0	20-Dec-12	.		20-Dec-12	14	14		20-Dec-12	30	29-Jan-13	20	20		.		28-Feb-13	25
0	1	81	39	2	.	2	0	1	1	9	8	0	8	1	6	17-Jan-10	.	23-Oct-10	.	0	0	.	82	.	0	.	9	30	25-Jun-10	0	25-Jun-10	0	30-Jun-10	.		30-Jun-10	23			30-Jun-10	30	26-Jul-10	27			.		.
1	1	815	28	2	.	2	0	1	1	3	2	0	2	2	2	15-Jan-10	.	22-Oct-10	.	1	0	.	75	.	0	.	11.4	38	29-Mar-10	0	29-Mar-10	0	29-Mar-10	.		29-Mar-10	11			.		29-Apr-10	16			29-Apr-10	30	29-May-10	20
0	1	8247	24	2	.	2	0	3	1	2	1	0	1	1	1	28-Apr-12	.	05-Feb-13	.	0	0	.	90	.	0	.	11.1	37	22-Aug-12	0	22-Aug-12	0	21-Aug-12	.		21-Aug-12	16			.		24-Sep-12	21			24-Sep-12	30	24-Oct-12	25
1	0	8251	23	2	.	1	0	2	1	1	1	0	1	0	1	03-Sep-11	.	10-Jun-12	.	0	0	.		.	1	.	11.8	33	.	0	28-Nov-11	0	28-Nov-11	.		28-Nov-11	12			.		03-Jan-12	17			.		3-Feb-12	21
0	0	8265	23	2	.	2	0	4	1	1	1	0	1	0	1	28-Dec-10	.	4-Oct-11	.	0	0	.		.	1	.	11.5	35	.	0	.	0	11-Apr-11	.		11-Apr-11	14			.		19-May-11	20			.		20-Jun-11	24
0	1	8275	19	1	.	2	0	3	1	2	2	0	2	0	2	07-Sep-10	.	14-Jun-11	.	0	0	.	90	.	1	.	9.9	33	20-Dec-10	0	20-Dec-10	0	20-Dec-10	.		20-Dec-10	15			.		20-Jan-11	18			.		21-Mar-11	28
0	1	8279	24	2	.	2	0	3	0	1	1	0	1	0	1	03-Dec-10	.	10-Sep-11	.	0	0	.	84	.	0	.	9.6	32	11-May-11	0	11-May-11	0	12-May-11	.		12-May-11	22			12-May-11	30	14-Jun-11	27			.		15-Jul-11	32
0	1	8292	27	2	.	2	0	1	1	3	3	0	3	0	2	11-Apr-10	.	18-Jan-11	.	0	0	.	80	.	0	.	12.3	41	.	0	05-Aug-10	0	05-Aug-10	.		6-Aug-10	16			06-Aug-10	30	08-Sep-10	20			.		.
1	0	8316	16	1	.	3	0	2								08-Jun-10	.	15-Mar-11	.	0	0	.		.	1	21-Aug-10	13.5	41	21-Aug-10	0	21-Aug-10	0	19-Aug-10	.		19-Aug-10	10			.		.				.		22-Oct-10	19
1	1	84	29	2	.	2	0	1	1	3	3	0	3	0	3	15-Dec-11	.	22-Sep-12	.	0	0	.		.	0	27-Jan-12			.	0	27-Jan-12	0	27-Jan-12	.		27-Jan-12	6			.		27-Feb-12	12			.		.
1	0	8435	25	2	.	2	0	3	1	2	2	0	2	0	2	20-Nov-10	.	18-Aug-11	.	0	0	.		.	1	.	12.5	35	.	0	31-Jan-11	0	29-Jan-11	.		29-Jan-11	9			.		01-Mar-11	14			01-Mar-11	30	5-Apr-11	19
1	1	8436	17	1	.	2	0	3	1	0	0	0	0	0	0	17-Feb-12	.	24-Nov-12	.	0	0	.	97	.	1	.	11.4	38	31-Mar-12	0	31-Mar-12	0	31-Mar-12	.		30-Mar-12	6			.		30-Apr-12	10			.		30-May-12	14
1	1	8443	32	2	.	2	0	2	1	5	3	0	3	2	3	03-May-11	.	10-Feb-12	.	2	0	.	90	.	0	.	11.7	39	15-Jun-11	0	15-Jun-11	0	15-Jun-11	.		15-Jun-11	6			15-Jun-11	30	.				.		.
1	0	8480	35	2	.	2	0	4	1	3	3	0	3	0	3	27-Jan-12	.	3-Nov-12	.			.		.		.			.		.	0	29-Feb-12	.		29-Feb-12	4			.		.				.		.
1	0	8482	33	2	.	2	3	6	2	2	1	0	1	1	1	11-Oct-11	.	18-Jul-12	.			.		.		.			.		.	0	16-Dec-11	.		16-Dec-11	9			.		.				.		.
0	0	851	18	1	.	2	0	3	1	1	1	0	1	0	1	12-Jan-10	.	16-Oct-10	.	0	0	.		.	0	.	11.2		23-Jun-10	0	23-Jun-10	0	22-Jun-10	.		03-May-10	15			.		22-Jun-10	23			22-Jun-10	30	22-Jul-10	27
1	1	8518	30	2	.	3	0	2	1	5	5	0	5	0	5	03-Mar-10	.	10-Dec-10	.	0	0	.	97	.	1	.	10.8	36	27-May-10	0	27-May-10	0	28-May-10	.		28-May-10	12			.		24-Jul-10	20			.		23-Aug-10	24
1	1	852b	42	2	.	2	0	1	1	7	7	0	7	1	3	19-May-11	.	26-Feb-12	.	0	0	22-Jul-11	89	22-Jul-11	1	22-Jul-11	10.2	34	22-Jul-11	1	21-Jul-11	0	21-Jul-11	.		21-Jul-11	9			.		.				.		.
1	0	852o	41	2	.	1	0	4	1	2	2	0	2	1	2	30-Oct-11	.	6-Aug-12	.			.		.		.			.		.	0	20-Dec-11	.		20-Dec-11	7			.		.				.		.
1	0	855	33	2	.	2	0	4	1	2	2	0	2	0	2	05-Oct-10	.	12-Jul-11	.	0	0	.		.		.	12.5	38	14-Dec-10	0	14-Dec-10	0	26-Nov-10	.		25-Nov-10	6			25-Nov-10	30	27-Dec-10	11			27-Dec-10	30	28-Jan-11	16
1	0	8551	32	2	.	3	0	3	2	4	4	0	4	0	4	19-Jul-12	.	26-Apr-13	.	0	0	.		.	0	.	11.5		.	0	12-Sep-12	0	07-Sep-12	.		07-Sep-12	7			.		09-Oct-12	11			.		9-Nov-12	15
0	0	8558	35	2	.	2	0	1	1	7	7	0	7	0	7	07-Jul-10	.	14-Apr-11	.	0	0	.		.	1	21-Dec-10	12.5	38	21-Dec-10	0	21-Dec-10	0	20-Dec-10	.		20-Dec-10	23			20-Dec-10	30	20-Jan-11	28			20-Jan-11	30	21-Feb-11	32
0	1	8587	32	2	.	2	0	4	1	4	4	0	4	0	4	25-Jan-12	.	02-Nov-12	.	0	0	23-May-12		.		.			.	0	23-May-12	0	25-May-12	.		25-May-12	17			.		04-Jul-12	23			04-Jul-12	30	06-Aug-12	27
0	0	8598	30	2	.	2	0	3	1	4	4	0	4	0	4	15-Aug-10	.	22-May-11	.	0	0	.		.	1	.	10.5	32	.	0	03-Jan-11	0	03-Jan-11	.		03-Jan-11	20			3-Jan-11	30	07-Feb-11	25			07-Feb-11	30	8-Mar-11	29
1	0	8649	18	1	.	3	0	4	1	0	0	0	0	0	0	.	.	16-Feb-12	16-Feb-12	1	0	.	79	.	1	.	13.6		15-Jun-11	0	15-Jul-11	0	18-Jul-11	.		03-Aug-11	11			.		12-Oct-11	21	21		.		11-Nov-11	25
1	0	8661	26	2	.	3	0	4	1	3	3	0	3	0	3	25-Dec-11	.	3-Oct-12	.	0	0	.		.	1	.	12.5	34	.	0	22-Mar-12	0	29-Feb-12	.		29-Feb-12	9			.		02-Apr-12	13			.		3-May-12	18
1	1	8685	20	2	.	2	0	4	1	0	0	0	0	0	0	21-Oct-11	.	28-Jul-12	.	0	0	24-Jan-12	80	.	0	24-Jan-12	11.1	37	24-Jan-12	0	24-Jan-12	0	18-Jan-12	.		18-Jan-12	12			.		17-Feb-12	17			.		03-Apr-12	23
0	1	8729	19	1	.	2	0	3	1	1	1	0	1	0	1	22-Dec-11	.	29-Sep-12	.			.		.		.			.	0	21-Apr-12	0	24-Apr-12	.		24-Apr-12	17			.		08-Jun-12	23			.		09-Jul-12	28
1	1	8802	33	2	.	2	0	3		7	6	0	6	1	6	14-Jul-10	.	21-Apr-11	.	0	0	.	80	.	0	.	10.5	36	18-Sep-10	0	18-Sep-10	0	.	.		20-Sep-10	9			.		22-Oct-10	14			.		23-Nov-10	18
0	1	8813	18	1	.	2	0	4	1	0	0	0	0	0	0	21-Mar-12	.	28-Dec-12	.	0	0		75	.	1	.	10.5		27-Jun-12	0	28-Jun-12	0	27-Jun-12	.		27-Jun-12	13			.		30-Jul-12	18			.		03-Sep-12	23
1	1	8820	36	2	.	3	0	2	1	3	3	0	3	0	3	24-Dec-09	.	30-Sep-10	.	0	0	.	80	.	1	.	10.8	36	24-Feb-10	0	24-Feb-10	0	24-Feb-10	.		25-Feb-10	8			.		29-Mar-10	14			.		29-Apr-10	19
0	1	8832	18	1	.	2	0			1	1	0	1	0	1	16-May-11	.	23-Feb-12	.	0	0	19-Sep-11	85	19-Sep-11	0	19-Sep-11	9	30	19-Sep-11	0	20-Sep-11	0	20-Sep-11	.		20-Sep-11	17			20-Sep-11	30	21-Oct-11	23			.		24-Nov-11	27
1	0	8935	32	2	.	3	0	2	1	5	5	0	5	0	5	21-Apr-12	.	28-Jan-13	.			.		.		.			.		.	0	06-Jul-12	.		06-Jul-12	11			.		06-Aug-12	15			.		.
0	1	8939	41	2	.	2	0	1	1	8	8	0	8	0	6	29-Mar-11	.	06-Jan-12	.	0	0	.	82	18-Aug-11	0	18-Aug-11	8.4	28	18-Aug-11	0	18-Aug-11	0	18-Aug-11	.		18-Aug-11	20			18-Aug-11	30	19-Sep-11	25			.		21-Oct-11	30
0	1	8959	26	2	.	2	3	1	1	3	3	0	3	0	3	15-Nov-11	.	22-Aug-12	.	0	0	10-Apr-12		.		.			.	0	10-Apr-12	0	14-Apr-12	.		14-Apr-12	21			14-Apr-12	30	14-May-12	25			.		15-Jun-12	29
1	0	8971	38	2	.	2	0	1	1	5	5	0	5	0	5	22-Oct-10	.	29-Jul-11	.	0	0	.		.	0	.	11.5	35	.	0	28-Dec-10	0	28-Dec-10	.		28-Dec-10	9			28-Dec-10	30	24-Feb-11	17			24-Feb-11	30	29-Mar-11	26
1	1	9009	34	2	.	2	0	2	1	6	5	0	5	1	5	16-Mar-10	.	23-Dec-10	.	0	0	.	88	.	0	.	12	40	07-May-10	0	07-May-10	0	07-May-10	.		7-May-10	8			.		07-Jun-10	13			.		.
0	1	901	40	2	.	2	3	1	1	5	5	0	5	0	5	28-May-12	.	05-Mar-13	.			.	88	04-Feb-13	0	04-Feb-13	10.5	35	04-Feb-13	0	16-Oct-12		.	.		16-Oct-12	20			16-Oct-12	30	16-Nov-12	25			.		21-Dec-12	29
1	1	9028	38	2	.	2	0	4	1	3	3	0	3	0	3	28-Jan-12	.	05-Oct-12	.	0	0	.	90	.		.			.	0	20-Mar-12	0	21-Mar-12	.		21-Mar-12	7			.		20-Apr-12	12			.		21-May-12	16
0	0	9039	35	2	.	2	0	3	1	3	3	0	3	0	3	25-Oct-11	.	1-Aug-12	.			.		.		.			.		.	0	03-Feb-12	.		03-Feb-12	14			3-Feb-12	30	05-Mar-12	18			05-Mar-12	30	10-Apr-12	23
0	1	907	34	2	.	1	0	4	1	4	3	0	3	1	3	15-Nov-09	.	22-Aug-10	.	0	0	.	82	.	0	.	11.4	38	13-Mar-10	0	13-Mar-10	0	15-Mar-10	.		15-Mar-10	16			.		15-Apr-10	21			15-Apr-10	30	17-May-10	27
0	1	9099	27	2	.	2	0	2	1	2	2	0	2	0	2	10-Aug-09	.	17-May-10	.	0	0	.	80	.	0	.	10.8	36	01-Feb-10	0	01-Feb-10	0	01-Feb-10	.		1-Feb-10	25			.		04-Mar-10	30			.		14-Apr-10	37
1	0	9104	15	1	.	3	0	3	1	0	0	0	0	0	0	06-Jul-10	.	13-Apr-11	.	0	0	.		.	0	.	10.5	32	.	0	19-Nov-10	0	16-Sep-10	.		16-Sep-10	10			.		19-Nov-10	19			19-Nov-10	30	27-Apr-11	42
1	1	9106	30	2	.	1	0	3	0	8	5	0	5	3	5	18-Jan-11	.	25-Oct-11	.	0	0	.	89	.	0	12-Apr-11	13.2	44	12-Apr-11	0	12-Apr-11	0	13-Apr-11	.		13-Apr-11	11			.		14-May-11	16			.		15-Jun-11	21
0	0	9128	13	0	.	2	0	3	1	0	0	0	0	0	0	22-Jan-11	.	29-Oct-11	.	0	0	.		.	0	.	10.5		.	0	15-May-11	0	17-May-11	.		17-May-11	16			.		17-Jun-11	20			.		18-Jul-11	23
1	1	9138	26	2	.	2	0	4	1	2	2	0	2	0	1	04-Sep-12	.	11-Jun-13	.	0	0	24-Nov-12	75	24-Nov-12	0	24-Nov-12	11.4	38	24-Nov-12	0	23-Nov-12	0	23-Nov-12	.		23-Nov-12	11			.		21-Dec-12	15			.		22-Jan-13	19
1	1	9155	36	2	.	3	0	1	1	5	4	0	4	1	4	19-Sep-12	.	26-Jun-13	.	0	0	.	82	.	0	11-Dec-12	9.9	33	11-Dec-12	0	10-Dec-12	0	10-Dec-12	.		10-Dec-12	12			.		09-Jan-13	16			.		14-Feb-13	20
0	0	9166	18	1	.	3	0	4	0	0	0	0	0	0	0	01-Apr-12	.	8-Jan-13	.	0	0	.		.	0	.	11.5	35	.	0	11-Sep-12	0	10-Sep-12	.		10-Sep-12	23			.		10-Oct-12	26			.		12-Nov-12	31
0	1	9203	41	2	24-Apr-71	2	0	1	1	9	7	0	7	2	6	22-May-12	.	28-Feb-13	.	0	0	.	82	.	1	.	11.4	38	13-Sep-12	0	13-Sep-12	0	13-Sep-12	14-Sep-12	17	13-Sep-12	16		16	.		16-Oct-12	26		26	16-Oct-12	30	16-Nov-12	29
0	1	9272	24	2	.	2	0	1	1	2	2	0	2	0	2	02-Oct-09	.	09-Jul-10	.	0	0	.	80	.	1	.	9.9	33	11-Mar-10	0	11-Mar-10	0	11-Mar-10	.		11-Mar-10	23			11-Mar-10	30	12-Apr-10	27			12-Apr-10	30	12-May-10	32
1	0	9354	26	2	.	3	0	1	1	4	4	0	4	0	4	23-Apr-11	.	30-Jan-12	.	0	0	.		.	1	.	11.5	35	.	0	28-Jun-11	0	.	.		28-Jun-11	9			.		01-Aug-11	14			.		1-Sep-11	18
1	1	9357	26	2	.	2	0	3	1	3	2	0	2	1	2	27-Sep-10	.	04-Jul-11	.	0	0	25-Nov-10	86	25-Nov-10	1	25-Nov-10	12	40	25-Nov-10	0	25-Nov-10	0	24-Nov-10	.		24-Nov-10	9			.		27-Dec-10	13			.		26-Jan-11	18
1	0	9409	33	2	.	2	0	3	1	5	4	0	4	1	4	22-May-10	.	29 feb 2011	1-Feb-11	1	0	.		.	1	.	12.5	38	.	0	22-Jul-10	0	21-Jun-10	19-Aug-10	16	21-Jun-10	4			.		20-Jul-10	8			.		18-Aug-10	13
1	0	9573	28	2	.	1	0	2		1	1	0	1	0	1	07-May-12	.	14-Feb-13	.			.		.		.			.		.	0	26-Jun-12	.		26-Jun-12	7			.		.				.		.
0	1	9666	20	2	.	3	0			0	0	0	0	0	0	09-Sep-10	.	16-Jun-11	.	0	0	.	90	.	1	.			.	0	31-Mar-11	0	31-Mar-11	.		31-Mar-11	29			31-Mar-11	30	04-May-11	34			.		23-May-11	37
1	1	9667	23	2	.	2	0	6	1	0	0	0	0	0	0	29-Jun-12	.	05-Apr-13	.	0	0	.	84	.	0	29-Aug-12	11.4	35	29-Aug-12	0	03-Sep-12	0	03-Sep-12	.		3-Sep-12	9			.		03-Oct-12	13			.		05-Nov-12	19
1	0	9674	24	2	.	2	0	3	1	3	3	0	3	0	3	12-Dec-11	.	19-Sep-12	.	0	0	.		.	1	.	11.2	34	.	0	25-Jan-12	0	23-Jan-12	.		23-Jan-12	6			.		.				.		.
0	1	9716	17	1	.	3	0			1	1	0	1	0	1	23-Jan-11	.	30-Oct-11	.			.		.		.			.	0	20-Jul-11	0	20-Jul-11	.		20-Jul-11	25			20-Jul-11	30	22-Aug-11	30			.		10-Oct-11	37
0	1	9758	26	2	.	2	0	3	0	2	2	0	2	0	2	27-Dec-11	.	04-Oct-12	.			.		.	1	.			.	0	23-Apr-12	0	12-Apr-12	.		12-Apr-12	15			.		15-May-12	19			.		14-Jun-12	23
1	0	9779	35	2	.	2	3	0	0	4	4	0	4	0	4	02-Feb-10	.	7-Nov-10	.	0	0	.		.	1	10-May-10	12.2	37	10-May-10	0	10-May-10	0	03-May-10	.		03-May-10	12			.		07-Jun-10	17			07-Jun-10	30	13-Jul-10	23
0	1	9791	21	2	.	2	0	3	1	1	1	0	1	0	1	02-Aug-11	.	09-May-12	.	0	0	.	72	.		.			.	0	06-Mar-12	0	07-Mar-12	.		7-Mar-12	31			.		09-Apr-12	35			.		18-Apr-12	36
0	1	9795	24	2	.	2	0	1	1	4	3	0	3	1	3	03-Aug-10	.	10-May-11	.	0	0	22-Nov-10	90	22-Nov-10	0	22-Nov-10	12		22-Nov-10	0	22-Nov-10	0	22-Nov-10	.		22-Nov-10	15			22-Nov-10	30	22-Dec-10	20			22-Dec-10	30	21-Jan-11	24
1	0	9800	20	2	.	2	3	5	1	0	0	0	0	0	0	02-Nov-10	.	9-Aug-11	.	0	0	.		.	0	.	12.8	39	.	0	29-Jan-11	0	28-Jan-11	.		28-Jan-11	12			.		.				.		.
0	1	9803	16	1	.	2	0	3	0	0	0	0	0	0	0	22-Sep-10	.	29-Jun-11	.	0	0	.	90	.		.	11.4	38	03-Jan-11	0	03-Jan-11	0	03-Jan-11	.		3-Jan-11	14			.		03-Feb-11	19			03-Feb-11	30	07-Mar-11	24
0	1	9853	38	2	.	3	0	8	1	4	4	0	4	0	4	18-Nov-09	.	25-Aug-10	.	0	0	.	82	.	0	.	11.7	39	24-Feb-10	0	24-Feb-10	0	25-Feb-10	.		25-Feb-10	13			.		.				.		.
1	1	9892	43	2	.	2	0	2		4	2	0	2	2	2	04-Sep-10	.	11-Jun-11	.	0	0	17-Nov-10	92	.	1	17-Nov-10	12.6	42	17-Nov-10	0	17-Nov-10	0	16-Nov-10	16-Nov-10	7	16-Nov-10	10	7		.		09-Dec-10	14			.		15-Jan-11	19
1	1	9909	29	2	.	3	0	4	0	2	2	0	2	0	2	09-Jul-12	.	16-Apr-13	.	0	0	.	84	.	1	.			.	0	13-Sep-12	0	13-Sep-12	12-Oct-12	13	13-Sep-12	9			.		16-Oct-12	13			.		16-Nov-12	18
0	0	996	22	2	.	2	0	4		0	0	0	0	0	0	14-Feb-10	.	21-Nov-10	.	1	0	.		.	1	.	11.5	35	.	0	20-Jul-10	0	19-Jul-10	.		19-Jul-10	22			19-Jul-10	30	19-Aug-10	26			19-Aug-10	30	20-Sep-10	31
1	1	9965	20	2	.	2	0	1	1	1	1	0	1	0	1	13-Nov-09	.	20-Aug-10	.	0	0	.	83	.	1	.	9.6		02-Feb-10	0	02-Feb-10	0	02-Feb-10	.		2-Feb-10	11			.		15-Mar-10	17			15-Mar-10	30	16-Apr-10	22
0	1	9979	17	1	.	2	0	3	1	1	1	0	1	0	1	14-Feb-10	.	21-Nov-10	.	0	0	.	80	.	1	.	10.5	35	17-May-10	0	17-May-10	0	17-May-10	.		17-May-10	13			.		17-Jun-10	19			17-Jun-10	30	.
0	1	9980	19	1	.	2	0	2	1	2	2	0	2	0	2	24-Jun-09	.	31-Mar-10	.	0	0	.	72	.	0	.	10.5	35	14-Jan-10	0	14-Jan-10	0	15-Jan-10	.		15-Jan-10	29			.		16-Feb-10	34			.		02-Mar-10	36
1	0	A05 (Ti. Licenia Mirtha Tapullima)	27	2	.	2	3	3	1	2	2	0	2	0	2	03-Mar-11	.	12-Dec-11	.	1	0	.		.	1	.	10.5	32	.	0	11-May-11	0	11-May-11	.		10-May-11	9			.		10-Jun-11	14			.		11-Jul-11	18
0	0	A15	18	1	.	2	0	4	0	0	0	0	0	0	0	08-Apr-12	.	15-Jan-13	.	0	0	.		.	1	.	10.5	32	.	0	27-Aug-12	0	15-Aug-12	.		15-Aug-12	18			15-Aug-12	30	17-Sep-12	23			17-Sep-12	30	22-Oct-12	28
1	0	A1B	41	2	.	2	0	3	1	2	1	0	1	1	1	13-May-10	.	20-Feb-11	.	0	0	.		.	1	.	12.2	37	.	0	08-Jul-10	0	06-Jul-10	.		05-Jul-10	7			.		05-Aug-10	12			.		6-Sep-10	16
0	0	A21c	26	2	.	2	0	0	1	2	2	0	2	0	2	.	.	.	.			.		.		.			.		.	0	10-Jan-11	.		10-Jan-11	34		34	10-Jan-11	30	.				.		.
0	0	A29b	17	1	.	2	0	3	1	1	1	0	1	0	1	12-Aug-11	.	12-May-12	.	0	0	.		.	0	.	12.2		.	0	13-Jan-12	0	03-Dec-11	.		03-Dec-11	16			3-Dec-11	30	11-Jan-12	21			.		11-Feb-12	26
1	0	A2C	21	2	.	1	0	6	0	0	0	0	0	0	0	21-Jun-10	.	28-Mar-11	.	0	0	.		.	0	.	12.3	38	.	0	05-Aug-10	0	03-Aug-10	.		03-Aug-10	6			.		03-Sep-10	10			.		5-Oct-10	15
1	0	A31A	32	2	.	2	0	4	0	1	1	0	1	0	1	10-Nov-09	.	17-Aug-10	.	0	0	.		.	1	12-Feb-10	12.2	37	12-Feb-10	0	12-Feb-10	0	07-Jan-10	.		07-Jan-10	8			.		11-Feb-10	13			.		19-Mar-10	18
1	0	A33b	19	1	.	2	0	2	1	2	1	0	1	1	1	26-Feb-12	.	4-Dec-12	.	0	0	.		.	1	.	11.2		.	0	30-Apr-12	0	04-Apr-12	.		04-Apr-12	5			.		30-May-12	9			.		21-Jun-12	16
0	0	A34c	21	2	.	2	0	3	1	3	3	0	3	0	3	28-Jul-10	.	4-May-11	.	0	0	.		.	1	.	11.5	35	.	0	10-Jan-11	0	10-Jan-11	.		10-Jan-11	23			10-Jan-11	30	10-Feb-11	28			10-Feb-11	30	14-Mar-11	32
1	0	A36a	33	2	.	2	0	4	1	5	4	0	4	1	3	24-Aug-11	.	31-May-12	15-Jun-12	0	0	.		.	1	.	10.8	33	08-Nov-11	0	08-Nov-11	0	08-Nov-11	.		08-Nov-11	10			.		07-Dec-11	14			.		7-Jan-12	19
1	0	A37	31	2	.	2	0	2	1	4	4	0	4	0	4	29-Mar-11	.	5-Jan-12	.	0	0	.		.	1	.	12.2	37	.	0	28-May-11	0	.	.		24-May-11	7			.		23-Jun-11	12			.		23-Jul-11	16
0	0	A39B	20	2	.	2	0	4	1	0	0	0	0	0	0	13-Jan-10	.	20-Oct-10	.			.		.		.			.		.	0	20-Sep-10	.		20-Sep-10	35			20-Sep-10	30	.				.		.
1	0	A39a	18	1	.	2	0	1	1	1	1	0	1	0	1	17-Nov-10	.	24-Aug-11	.	0	0	.		.	1	06-Jan-11	12.8	34	06-Jan-11	0	06-Jan-11	0	04-Jan-11	.		04-Jan-11	6			.		05-Feb-11	11			.		11-Mar-11	22
0	0	A3ba	36	2	.	2	0	3	1	3	3	0	3	0	3	05-Feb-11	.	12-Nov-11	1-Dec-11	2	0	.		.	1	.	12.2	37	.	0	07-Jun-11	0	07-Jun-11	20-Jun-11	16.4	07-Jun-11	13			.		06-Jul-11	19			06-Jul-11	30	11-Aug-11	26
0	0	A3bb	21	2	.	2	0	5	1	0	0	0	0	0	0	11-Aug-11	.	18-May-12	.	2	0	.	83	21-Jan-12	1	.	10.5	35	.	0	21-Jan-12	0	18-Jan-12	.		18-Jan-12	23			18-Jan-12	30	20-Feb-12	27			.		23-Mar-12	32
0	0	A40a	16	1	.	2	0	3	1	1	1	0	1	0	1	03-Aug-11	.	10-May-12	.	0	0	.		.	1	.	11.8	37	.	0	20-Jan-12	0	11-Jan-12	10-Jan-12	23.5	11-Jan-12	24			11-Jan-12	30	10-Feb-12	27			.		19-Mar-12	32
1	0	A40b	31	2	.	2	3	0	1	6	6	0	6	0	5	10-May-12	.	17-Feb-13	.	0	0	.		.	0	.	11.2	33	.	0	18-Jan-12	0	23-Jul-12	.		23-Jul-12	10			.		05-Oct-12	21			.		6-Nov-12	26
1	0	A40c	28	2	.	2	0	1	1	2	2	0	2	0	2	07-Jan-12	.	14-Oct-12	.	0	0	.		.	0	.	11.5	35	.	0	01-Mar-12	0	27-Feb-12	.		27-Feb-12	7			.		19-Apr-12	14			.		21-May-12	20
0	0	A42b	22	2	.	2	0	6	0	1	1	0	1	0	1	.	.	29-Apr-13	29-Apr-13	0	0	.		.		.	11.5	35	.	0	07-Jan-13	0	11-Dec-12	29-Nov-12	18	11-Dec-12	19			11-Dec-12	30	11-Jan-13	24			.		11-Feb-13	28
0	0	A47	22	2	.	2	0	4	1	1	0	0	0	1	0	02-May-12	.	9-Feb-13	.	0	0	.		.	1	.	10.8	33	.	0	17-Nov-12	0	09-Oct-12	.		09-Oct-12	22			9-Oct-12	30	09-Nov-12	27			.		10-Dec-12	31
0	0	A49a	14	0	.	2	0	1	0	0	0	0	0	0	0	30-Aug-09	.	6-Jun-10	.	0	0	.		.	1	.	10.2	31	.	0	04-Jan-10	0	04-Jan-10	.		04-Jan-10	17			.		04-Feb-10	32	32		.		.
0	0	A49b	35	2	.	2	0	1	1	5	5	0	5	0	5	30-May-10	.	6-Mar-11	.			.		.	1	11-Feb-11	11.2	34	11-Feb-11	0	11-Feb-11	0	08-Feb-11	.		08-Feb-11	36			8-Feb-11	30	15-Feb-11	37			15-Feb-11	30	.
1	0	A4A	14	0	.	2	0	3		0	0	0	0	0	0	05-Jun-10	.	12-Mar-11	.	0	0	.		.	1	.	11.8	36	.	0	02-Aug-10	0	27-Jul-10	.		26-Jul-10	7			.		01-Sep-10	12			.		2-Oct-10	17
1	0	A52a	25	2	.	2	0	3	2	3	2	0	2	1	2	04-Mar-11	.	11-Dec-11	.	0	0	.		.	0	.	9.9	30	.	0	04-May-11	0	03-May-11	.		04-May-11	8			4-May-11	30	03-Jun-11	9			03-Jun-11	30	4-Jul-11	14
0	0	A52b	18	1	.	2	0	1	0	0	0	0	0	0	0	11-May-11	.	18-Feb-12	.	0	0	.	96	03-Dec-11	1	.	11.5		.	0	28-Sep-11	0	03-Dec-11	.		28-Sep-11	20			.		30-Nov-11	29			.		2-Jan-12	33
0	0	A56b	18	1	.	2	0	4	1	0	0	0	0	0	0	20-Sep-10	.	27-Jun-11	.	0	0	.		.	1	.	11.5		.	0	06-Jun-11	0	06-Jun-11	.		06-Jun-11	32			.		.				.		.
1	0	A56d	37	2	.	2	3	3	1	4	2	0	2	2	1	22-Nov-11	.	29-Aug-12	.	0	0	.		.	1	.	12.8	39	.	0	13-Jan-12	0	10-Jan-12	.		10-Jan-12	7			.		08-Feb-12	11			.		8-Mar-12	14
0	0	A59	32	2	.	2	0	3	1	4	4	0	4	0	4	10-Mar-10	.	17-Dec-10	.	1	1	.		.	0	15-Jun-10	12.2	37	.	0	15-Jun-10	0	09-Jun-10	.		09-Jun-10	13			.		07-Jul-10	17			07-Jul-10	30	17-Jul-10	18
0	0	A62A	20	2	.	2	0	3	0	0	0	0	0	0	0	28-Jul-10	.	4-May-11	.	0	0	.		.		.	11.5	35	23-Dec-10	0	23-Dec-10	0	21-Dec-10	.		21-Dec-10	20			21-Dec-10	30	21-Jan-11	25			21-Jan-11	30	21-Feb-11	29
0	0	B19a	33	2	.	2	0	1	2	4	4	0	4	0	4	30-Sep-10	.	7-Jul-11	.	0	0	.		.	1	.	11.2	37	.	0	26-Mar-11	0	24-Mar-11	.		24-Mar-11	24			24-Mar-11	30	25-Apr-11	29			.		30-May-11	34
1	0	B21a	25	2	.	2	0	3	1	2	1	0	1	1	1	02-Oct-12	.	9-Jul-13	.	0	0	.		.	0	.	11.2	34	.	0	27-Nov-12	0	26-Nov-12	30-May-13	33	24-Nov-12	6			.		28-Jan-13	16			28-Jan-13	30	28-Feb-13	21
0	0	B24b	23	2	.	2	3	1	1	2	2	0	2	0	2	14-Aug-11	.	21-May-12	.	0	0	.		.	1	.	11.8	36	.	0	12-Apr-12	0	26-Mar-12	.		26-Mar-12	32			26-Mar-12	30	10-Apr-12	33			.		25-Apr-12	36
1	0	B30	22	2	.	2	0	3	1	1	1	0	1	0	1	.	.	4-Apr-12	4-Apr-12	0	0	.		.	0	.	12.8	38	.	0	01-Sep-11	0	01-Sep-11	.		01-Sep-11	9			.		01-Oct-11	13			.		2-Nov-11	17
1	0	B31c	29	2	.	2	0	3	1	3	3	0	3	0	3	27-Jan-11	.	3-Nov-11	.	0	0	.		.		.	10.2	31	30-Mar-11	0	30-Mar-11	0	24-Mar-11	.		24-Mar-11	7			.		25-Apr-11	12			.		19-May-11	16
1	0	B32a	15	1	.	2	0	3	0	0	0	0	0	0	0	19-Sep-12	.	22-Jun-13	.	0	0	.		.	0	.	9.9	30	.	0	.	0	28-Nov-12	.		28-Nov-12	10			.		10-Jan-13	17			10-Jan-13	30	2-Apr-13	28
1	0	B39a	26	2	.	2	0	3	1	1	1	0	1	0	1	01-Jun-11	.	8-Mar-12	.	0	0	.		.	1	.	13.8		.	0	15-Jul-11	0	15-Jul-11	.		15-Jul-11	6			.		16-Aug-11	11			.		15-Sep-11	15
0	0	B3b	21	2	.	2	3	5	0	1	0	0	0	1	0	04-Jan-12	.	11-Oct-12	.	0	0	.		.	0	.	11.2		.	0	16-Jul-12	0	12-Jun-12	.		12-Jun-12	21			12-Jun-12	30	16-Jul-12	27			.		15-Aug-12	31
1	0	B50a	25	2	.	2	0	3		4	4	0	4	0	4	10-Jul-10	.	17-Apr-11	.			.		.		.			.		.	0	23-Sep-10	.		23-Sep-10	10			.		23-Dec-10	24			23-Dec-10	30	27-Jan-11	28
1	0	B57Ba	25	2	.	2	0	4	1	0	0	0	0	0	0	22-Dec-09	.	29-Sep-10	.	1	0	.		.	0	11-Feb-10	11.5	35	11-Feb-10	0	11-Feb-10		09-Feb-10	.		09-Feb-10	6			.		06-Mar-10	10			.		6-Apr-10	14
1	0	B57Bb	30	2	.	2	0	3	1	2	2	0	2	0	2	30-Jun-10	.	7-Apr-11	.	0	0	.		.	1	24-Aug-10	11.5		24-Aug-10	0	24-Aug-10	0	19-Aug-10	.		19-Aug-10	7			.		20-Sep-10	11			.		20-Oct-10	17
1	0	B63B	24	2	19 feb 1986	2	0	4	1	2	2	0	2	0	2	09-Aug-10	.	16-May-11	.	0	0	.		.	0	.	13.2	40	.	0	27-Apr-10	0	23-Sep-10	.		23-Sep-10	6			.		21-Oct-10	10			.		23-Nov-10	15
1	0	B65B	31	2	.	3	0	4	1	3	2	0	2	1	2	09-Jul-10	.	16-Apr-11	.	0	0	.		.	0	.	11.5	35	09-Sep-10	0	09-Sep-10	0	08-Sep-10	.		08-Sep-10	8			.		13-Oct-10	13			13-Oct-10	30	15-Nov-10	18
1	0	B82D	23	2	.	2	0	2	1	3	3	0	3	0	3	24-May-10	.	28-Feb-11	.	0	0	.		.	1	15-Jul-10	12.5	38	15-Jul-10	0	15-Jul-10	0	14-Jul-10	.		14-Jul-10	7			.		.				.		.
1	0	B82a	22	2	.	2	0	1	1	1	1	0	1	0	1	14-Nov-11	.	21-Aug-12	.	0	0	.		.	1	.	12.2	37	.	0	29-Dec-11	0	27-Dec-11	.		27-Dec-11	6			.		28-Jan-12	11			.		28-Feb-12	15
1	0	B83B	26	2	.	2	0	3	1	2	2	0	2	0	2	11-Jun-10	.	18-Mar-11	.	0	0	.		.	1	.	11.2	38	.	0	12-Aug-10	0	11-Aug-10	.		11-Aug-10	9			.		13-Sep-10	13			13-Sep-10	30	13-Oct-10	17
1	0	B83a	28	2	.	2	0	3	1	3	3	0	3	0	3	14-Sep-12	.	21-Jun-13	.	0	0	.		.	1	.	13.2		.	0	26-Nov-12	0	24-Nov-12	.		24-Nov-12	10			.		26-Dec-12	14			.		26-Jan-13	18
1	0	B84	32	2	.	2	0	3	1	2	2	0	2	0	2	06-Apr-12	.	13-Jan-13	.	0	0	.		.	1	.	12.9		.	0	04-Jun-12	0	04-Jun-12	.		04-Jun-12	8			.		02-Jul-12	12			.		8-Aug-12	18
0	0	B9	21	2	.	2	0	4	1	1	1	0	1	0	1	28-Sep-11	.	5-Jul-12	.	1	0	.		.	1	.	12.2	37	.	0	16-Feb-12	0	10-Feb-12	.		10-Feb-12	19			10-Feb-12	30	10-Mar-12	23			10-Mar-12	30	4-Apr-12	26
1	0	B90B	27	2	.	2	0	2	1	2	2	0	2	0	2	22-Mar-10	.	30-Dec-10	.	1	0	.		.		.	12.2	37	06-May-10	0	06-May-10	0	05-May-10	.		05-May-10	6			.		08-Jun-10	11			.		8-Jul-10	15
0	0	B99a	21	2	.	2	0	3	1	0	0	0	0	0	0	15-Jun-11	.	22-Mar-12	.	0	0	.		.	1	.	10.5		.	0	06-Oct-11	0	06-Oct-11	.		06-Oct-11	15			.		07-Nov-11	21			.		5-Jan-12	29
1	0	C13d	18	1	.	2	0	4	1	0	0	0	0	0	0	30-Jan-11	.	7-Oct-11	.	0	0	.		.	1	.	12.2	38	.	0	.	0	08-Apr-11	.		08-Apr-11	9			.		10-May-11	14			10-May-11	30	10-Jun-11	18
1	0	C14b	18	1	.	2	0	4	0	0	0	0	0	0	0	01-Jan-11	.	8-Oct-11	.	1	0	.		.	1	.	9.9	30	.	0	11-Mar-11	0	09-Mar-11	.		09-Mar-11	9			9-Mar-11	30	16-Apr-11	15			.		16-May-11	19
0	0	C15b	19	1	.	2	0	3	1	1	1	0	1	0	1	20-Jun-12	.	27-Mar-13	.	0	0	.		.	1	.	9.9	30	.	0	19-Dec-12	0	19-Nov-12	.		19-Nov-12	22			19-Nov-12	30	20-Dec-12	26			20-Dec-12	30	22-Jan-13	31
1	0	C19a/8498	21	2	.	2	0	5	0	0	0	0	0	0	0	27-Jun-10	.	4-Apr-11	.	0	0	.		.	0	18-Sep-10	10.8	27	18-Sep-10	0	18-Sep-10	0	10-Sep-10	.		10-Sep-10	10			.		13-Oct-10	15			13-Oct-10	30	15-Nov-10	20
1	0	C19b/7943 (Iris Padilla Shu.n)	25	2	.	2	0	5	0	2	0	2	2	0	0	11-Jul-10	.	18-Apr-11	.	0	0	.		.		.	10.8	33	18-Sep-10	0	18-Sep-10	0	18-Sep-10	.		18-Sep-10	9			.		18-Oct-10	14			18-Oct-10	30	18-Nov-10	18
1	0	C25b	23	2	.	2	0	3	1	1	1	0	1	0	1	24-Apr-11	.	31-Jan-12	.	0	0	.		.	1	.	12.5	38	.	0	17-Jun-11	0	17-Jun-11	.		17-Jun-11	7			.		16-Jul-11	11			.		16-Aug-11	16
0	0	C27C	28	2	.	2	0	1	1	3	3	0	3	0	3	01-Apr-10	.	8-Jan-11	.	0	0	.		.	1	.	12.8	33	.	0	13-Aug-10	0	03-Aug-10	.		02-Aug-10	17			2-Aug-10	30	02-Sep-10	22			02-Sep-10	30	4-Oct-10	26
1	0	C34b	21	2	.	2	0	3	1	3	3	0	3	0	2	20-Apr-12	.	27-Jan-13	6-Feb-13	0	0	.		.	0	.	9.9	30	11-Jul-12	0	11-Jul-12	0	11-Jul-12	.		11-Jul-12	10			.		15-Aug-12	15			.		24-Sep-12	20
1	0	C34c	26	2	.	2	0	3	1	4	3	0	3	1	3	06-Oct-10	.	13-Jul-11	.	0	0	.		.		.	13.2	41	16-Dec-11	0	16-Dec-10	0	14-Dec-10	.		14-Dec-10	9			.		14-Jan-11	14			14-Jan-11	30	14-Feb-11	18
1	0	C37	25	2	.	2	3	4	2	2	1	0	1	1	1	07-Aug-12	.	14-May-13	.			.		.		.			.		.	0	09-Oct-12	.		09-Oct-12	9			.		14-Nov-12	13			.		18-Dec-12	19
0	0	C39	17	1	.	2	0	3	0	0	0	0	0	0	0	09-Sep-11	.	16-Jun-12	.	0	0	.		.	1	.	11.8	36	.	0	03-Apr-12	0	02-Apr-12	.		02-Apr-12	29			2-Apr-12	30	02-May-12	33			02-May-12		.
0	0	C40 (deblin moe. ca.yo)	22	2	.	2	0	0	0	1	1	0	1	0	1	.	.	24-Sep-10	.			.		.		.			.		.	0	09-Jul-10	.		09-Jul-10	29		29	.		.				.		.
0	0	C41aa	22	2	.	2	0	2	1	1	1	0	1	0	1	24-Oct-10	.	29-Jul-11	29-Jul-11	0	0	.		.	1	.	11.2	34	.	0	06-Apr-11	0	04-Apr-11	.		04-Apr-11	23	23		.		04-May-11	27	27		.		4-Jun-11	31
0	0	C41ab	20	2	.	2	3	1	1	0	0	0	0	0	0	.	.	14-May-12	.	0	0	.		.	1	.	12.2	37	.	0	13-Mar-12	0	12-Mar-12	.		12-Mar-12	32		32	12-Mar-12	30	.				.		.
0	0	C42c	23	2	.	2	0	2	1	2	2	0	2	0	2	18-Dec-11	.	25-Sep-12	.	0	0	.		.	1	.	11.5	35	.	0	19-Apr-12	0	18-Apr-12	.		18-Apr-12	17			18-Apr-12	30	21-May-12	22			.		22-Jun-12	26
1	0	C43	17	1	.	2	0	3	1	1	1	0	1	0	1	22-Jun-10	.	29-Mar-11	.	0	0	.		.	1	.	11.5	35	.	0	06-Aug-10	0	04-Aug-10	.		04-Aug-10	6			.		04-Sep-10	10			.		13-Oct-10	16
1	0	C45a	42	2	.	2	0	2	1	6	6	0	6	1	5	23-Mar-12	.	30-Dec-12	.			.		.		.			.		.	0	25-May-12	.		25-May-12	8			.		.				.		.
1	0	C46A	31	2	.	2	0	3	1	2	2	0	2	0	2	24-Jan-10	.	31-Oct-10	.	0	0	.		.	1	27-Apr-10	11.2	37	27-Apr-10	0	16-Apr-10	0	14-Apr-10	.		14-Apr-10	11			.		14-May-10	15			14-May-10	30	14-Jun-10	20
0	0	C46B	31	2	.	2	0	1	1	4	4	0	4	0	4	22-Jan-10	.	29-Oct-10	.	0	0	.		.		.	11.2		18-Jun-10	0	18-Jun-10	0	24-Apr-10	.		24-May-10	17			24-May-10	30	21-Jun-10	21			21-Jun-10	30	21-Jul-10	25
1	0	C52	24	2	.	2	0	3	1	2	2	0	2	0	2	22-Aug-10	.	29-May-11	.	0	0	.		.	0	17-Nov-10	13.5	41	.	0	17-Nov-10	0	15-Oct-10	.		15-Oct-10	8			.		17-Nov-10	12			17-Nov-10	30	28-Dec-10	18
0	0	C54b	28	2	.	2	0	1	1	5	4	0	4	1	3	10-Feb-11	.	17-Nov-11	.	0	0	.		.	1	.	11.2	34	.	0	10-Aug-11	0	10-Aug-11	.		10-Aug-11	26			10-Aug-11	30	10-Sep-11	30			.		12-Oct-11	34
0	0	C54c	20	2	.	2	0	0	1	1	2	0	2	0	2	07-Dec-10	.	14-Sep-11	.	0	0	16-Aug-11		.	1	16-Aug-11	12.2	37	16-Aug-11	0	15-Aug-11	0	15-Aug-11	.		15-Aug-11	35			15-Aug-11	30	.				.		.
0	0	C7B	29	2	.	2	0	4	1	2	2	0	2	0	2	11-May-10	.	18-Feb-11	.	0	0	.		.	1	27-Oct-10	11.5	35	27-Oct-10	0	27-Oct-10	0	20-Sep-10	.		20-Sep-10	18			20-Sep-10	30	27-Oct-10	24			27-Oct-10	30	2-Dec-10	29
1	0	D12b	21	2	.	2	0	4	0	0	0	0	0	0	0	16-Oct-11	.	23-Jul-12	.	0	0	.		.	1	.	11.5	35	.	0	13-Dec-11	0	12-Dec-11	.		12-Dec-11	8			.		12-Jan-12	12			.		15-Feb-12	17
1	0	D15ba	41	2	.	2	0			4	4	0	4	0	4	01-Aug-10	28-Sep-10	7-May-11	5-Jul-11	0	0	.		.	0	.	12.8	39	.	0	07-Oct-10	0	07-Oct-10	.		07-Oct-10	9			.		08-Nov-10	14			08-Nov-10	30	7-Dec-10	18
0	0	D15bb	19	1	.	2	0	3	0	0	0	0	0	0	0	08-Dec-10	.	16-Sep-11	.	0	0	.	79	.	0	.	10.8	33	.	0	14-Jul-11	0	14-Jul-11	.		14-Jul-11	30			.		21-Jul-11	31			.		4-Aug-11	33
1	0	D2B	19	1	.	2	0	3	1	3	3	0	3	0	3	16-Dec-09	.	23-Sep-10	.	0	0	.		.		.	11.2		01-Mar-10	0	01-Mar-10	0	16-Jun-10	.		15-Mar-10	12			.		16-Apr-10	17			.		15-May-10	21
1	0	D4c	20	2	.	1	0	3	1	0	0	0	0	0	0	24-Nov-11	.	1-Sep-12	.	0	0	.		.	0	.	9.9	30	.	0	22-May-12	0	23-Feb-12	.		23-Feb-12	12			.		18-May-12	25			.		18-Jun-12	29
1	0	D56c	25	2	.	2	0	4	1	4	3	0	3	1	3	03-Dec-11	.	10-Sep-12	.	1	1	.		.	0	.	13.2	40	.	0	29-Feb-12	0	27-Feb-12	.		27-Feb-12	12			.		31-Mar-12	16			.		23-May-12	28
0	0	E11B	30	2	.	2	0	2	1	6	6	0	6	0	5	05-May-10	.	12-Feb-11	.	0	0	.		.	0	.	11.5	35	.	0	28-Oct-10	0	13-Oct-10	.		13-Oct-10	23			13-Oct-10	30	28-Dec-10	34			28-Dec-10	30	.
1	0	E15	37	2	.	2	0	2	1	4	4	0	4	0	4	21-May-10	.	28-Feb-11	.	0	0	.		.	0	26-Aug-10	12.2	39	26-Aug-10	0	26-Aug-10	0	18-Aug-10	.		18-Aug-10	12			.		20-Sep-10	17			20-Sep-10	30	19-Oct-10	21
0	0	E18	17	1	.	2	0	3	1	0	0	0	0	0	0	15-May-10	.	22-Feb-11	.	0	0	.		.	0	19-Aug-10	13.5	41	19-Aug-10	0	19-Aug-10	0	18-Aug-10	.		18-Aug-10	13			.		18-Sep-10	18			18-Sep-10	30	19-Oct-10	22
1	0	E24a	17	1	.	2	3	3	1	0	0	0	0	0	0	15-Feb-12	.	22-Nov-12	.	0	0	.		.	1	.	12.2	37	.	0	04-Apr-12	0	03-Apr-12	.		03-Apr-12	6			.		04-May-12	11			.		.
0	0	E24bb	28	2	.	2	0	3	1	2	2	0	2	0	2	.	.	15-Feb-13	15-Feb-13	0	0	.		.	0	.	11.2	36	.	0	20-Aug-12	0	09-Aug-12	.		09-Aug-12	17			9-Aug-12	30	09-Oct-12	21	21		.		12-Nov-12	27
1	0	E24c	22	2	.	2	3	1	1	2	2	0	2	0	2	05-Feb-12	.	12-Oct-12	.	0	0	.		.	0	.	9.9	30	.	0	04-Jun-12	0	04-Apr-12	.		04-Apr-12	8			.		04-May-12	12			.		6-Jun-12	17
1	0	E27a	25	2	.	2	0	4	1	2	2	0	2	0	2	08-Apr-11	.	15-Jan-12	.			.		.		.			.		.	0	20-Jun-11	.		20-Jun-11	10			.		.				.		.
0	0	E29	24	2	.	2	0	3	1	1	1	0	1	0	1	10-Jan-10	.	17-Oct-10	.	0	0	.		.	0	20-May-10	11.5	35	20-May-10	0	20-May-10	0	18-May-10	.		18-May-10	18			18-May-10	30	16-Jun-10	22			16-Jun-10	30	19-Jul-10	27
0	0	E38	26	2	.	2	3	5	1	1	1	0	1	0	1	03-Dec-10	.	10-Sep-11	.	0	0	.		.	1	.	11.8	36	.	0	27-Jun-11	0	.	.		22-Jun-11	28			.		22-Jul-11	33			.		5-Aug-11	35
1	0	E4	29	2	.	2	0	3	1	4	4	0	4	0	4	24-Apr-11	.	31-Jan-11	.	0	0	.		.	1	.	12.2	37	.	0	19-Jul-11	0	19-Jul-11	.		19-Jul-11	12			.		19-Aug-11	16			.		19-Sep-11	21
1	0	E41	28	2	.	2	0	3	1	2	2	0	2	0	2	24-Jun-10	.	1-Apr-11	.	0	0	.		.	0	27-Aug-10	11.3	34	27-Aug-10	0	27-Aug-10	0	24-Aug-10	.		24-Aug-10	9			.		27-Sep-10	13			27-Sep-10	30	27-Oct-10	18
0	0	E42	23	2	.	2	0	3	1	2	2	0	2	0	2	25-Sep-10	.	2-Jul-11	.	0	0	.		.	1	25-Feb-11			.	0	24-Feb-11	0	24-Feb-11	.		24-Feb-11	21			24-Feb-11	30	25-Mar-11	25			25-Mar-11	30	25-Apr-11	30
0	0	E440	36	2	.	2	0	2	1	6	4	0	4	2	4	18-Jan-11	.	25-Oct-11	.	0	0	.		.	1	.	9.9	30	.	0	08-Aug-11	0	27-Jun-11	.		27-Jun-11	22			.		27-Jul-11	27			.		31-Aug-11	32
0	0	E64A	30	2	.	2	0		1	2	2	0	2	0	2	09-Sep-10	.	16-Jun-11	.	0	0	.		.	1	.	11.2	34	.	0	23-Dec-10	0	23-Dec-10	.		23-Dec-10	14			23-Dec-10	30	22-Jan-11	19			22-Jan-11	30	23-Feb-11	23
1	0	E73b	21	2	.	2	0	4	1	1	1	0	1	0	1	27-Mar-11	.	3-Jan-12	.	0	0	.		.	1	.	11.5	35	.	0	24-May-11	0	24-May-11	.		24-May-11	6			.		23-Jun-11	12			.		22-Jul-11	16
0	0	E79	23	2	.	2	3	3	1	1	1	0	1	0	1	20-Jul-11	.	27-Apr-12	.			.		.	1	.	11.2	36	.	0	18-Apr-12	0	18-Apr-12	.		18-Apr-12	38			18-Apr-12	30	.				.		.
1	0	F05	16	1	.	2	0	3	0	0	0	0	0	0	0	30-Mar-12	.	6-Jan-13	.	0	0	.		.	1	.	11.8	36	.	0	11-Jul-12	0	18-May-12	.		18-May-12	6			.		11-Jul-12	17			11-Jul-12	30	14-Aug-12	19
1	0	F102	36	2	.	2	0	4	1	4	4	0	4	0	4	28-Nov-10	.	5-Sep-11	.	0	0	.		.	1	.	12.2	37	.	0	06-Jan-11	0	06-Jan-11	.		06-Jan-11	5			.		07-Feb-11	10			.		11-Mar-11	14
1	0	F11	19	1	.	2	0	2	1	1	0	0	0	1	0	25-Sep-10	.	2-Jul-11	.	0	0	.		.	1	.	13.2	41	.	0	14-Dec-10	0	10-Dec-10	.		11-Dec-10	11			.		10-Jan-11	15			10-Jan-11	30	10-Feb-11	19
0	0	F120	19	1	.	2	0	1	1	0	0	0	0	0	0	19-Dec-09	.	26-Sep-10	.	0	0	.		.	1	07-Aug-10	9.9		07-Aug-10	0	07-Aug-10	0	06-Aug-10	.		06-Aug-10	33			6-Aug-10	30	21-Aug-10	35			.		.
0	0	F13B	15	1	.	2	0	3	1	0	0	0	0	0	0	15-Jul-10	.	22-Apr-11	.	0	0	.		.	1	.	12.5	35	.	0	12-Nov-10	0	09-Nov-10	.		09-Nov-10	16			9-Nov-10	30	09-Dec-10	21			09-Dec-10	30	8-Jan-11	25
1	0	F14c	25	2	.	2	0	3	1	1	1	0	1	0	1	27-Mar-12	.	3-Jan-13	.	0	0	.		.	1	.	13.5	41	.	0	01-Jul-12	0	30-May-12	.		30-May-12	9			.		30-Jun-12	13			.		30-Jul-12	18
1	0	F16a	18	1	.	2	0	4	1	0	0	0	0	0	0	.	.	5-Mar-12	5-Mar-12	0	0	.		.	0	.	11.8	36	.	0	08-Jul-11	0	06-Jul-11	.		06-Jul-11	5	5		.		06-Aug-11	9	9		06-Aug-11	30	6-Sep-11	15
1	0	F17a	17	1	.	2	0	2	1	0	0	0	0	0	0	16-Aug-10	.	23-May-11	.	0	0	.		.	0	13-Nov-10	11.5	35	13-Nov-10	0	13-Nov-10	0	12-Nov-10	.		12-Nov-10	12			12-Nov-10	30	13-Dec-10	16			13-Dec-10	30	14-Jan-11	21
0	0	F18c	19	1	.	2	0	2	1	1	0	0	0	1	0	03-Jun-11	.	10-Mar-12	.	0	0	.		.	1	.	11.5		.	0	18-Jan-12	0	20-Dec-11	.		20-Dec-11	28			.		16-Jan-12	32			.		4-Feb-12	35
1	0	F19b	37	2	.	2	0	1	1	6	6	0	6	0	6	04-Feb-11	.	11-Nov-11	.	0	0	.		.	0	.	9.9	30	.	0	27-Apr-11	0	27-Apr-11	.		27-Apr-11	11			.		30-May-11	16			.		6-Jul-11	21
0	0	F25	25	2	.	2	0	3	1	2	2	0	2	0	2	04-Sep-10	.	11-Jun-11	.	0	0	.		.	1	.	13.5		.	0	12-Jan-11	0	23-Dec-10	.		23-Dec-10	15			23-Dec-10	30	12-Jan-11	18			12-Jan-11	30	12-Feb-11	23
1	0	F26aa	29	2	.	2	0	1	1	2	2	0	2	0	2	27-May-11	.	3-Mar-12	.	0	0	.		.	1	.	10.8	35	.	0	27-Jul-11	0	27-Jul-11	.		27-Jul-11	8			27-Jul-11	30	26-Aug-11	13			.		26-Sep-11	17
1	0	F26ab	15	1	.	2	0	3	1	0	0	0	0	0	0	28-Jul-12	.	3-May-13	.	0	0	.		.	0	.	10.2	32	.	0	26-Nov-12	0	.	.		24-Sep-12	8			.		25-Oct-12	12			.		26-Nov-12	17
1	0	F34c	20	2	.	2	0	1	1	1	1	0	1	0	1	20-Nov-11	.	27-Aug-12	.	0	0	.		.	1	.	11.8	36	.	0	06-Feb-12	0	06-Feb-12	.		06-Feb-12	11			.		06-Mar-12	15			.		7-Apr-12	19
1	0	F35a	36	2	.	2	0	4	0	0	0	0	0	0	0	26-Jan-12	.	2-Nov-12	.	0	0	.		.	1	.	12.5	38	.	0	12-Apr-12	0	12-Apr-12	.		12-Apr-12	10			.		12-Jun-12	19			.		13-Jul-12	23
1	0	F43c	28	2	.	2	0	4	1	4	3	0	3	1	3	11-Jul-11	.	18-Apr-12	.	0	0	.		.	0	.	12.5	37	.	0	03-Oct-11	0	03-Oct-11	.		03-Oct-11	12			.		03-Nov-11	16			.		5-Dec-11	20
1	0	F57a	25	2	.	2	0	4		1	1	0	1	0	1	15-Nov-10	.	22-Aug-11	.	1	0	.		.	1	.	12.5	38	.	0	14-Jan-11	0	14-Jan-11	.		14-Jan-11	8			14-Jan-11	30	14-Feb-11	12			.		14-Mar-11	16
0	0	F67b	18	1	.	2		5	0	0	0	0	0	0	0	09-Jun-11	.	16-Mar-12	.			.		.		.			.	0	13-Sep-11	0	13-Sep-11	.		13-Sep-11	13			.		13-Oct-11	17			.		15-Nov-11	23
1	0	F68A	19	1	.	2	0	3	1	0	0	0	0	0	0	21-Jun-10	.	20-Mar-11	.	0	0	.		.	0	19-Aug-10	10.2	31	19-Aug-10	0	19-Aug-10	0	19-Aug-10	.		19-Aug-10	8			.		18-Sep-10	12			18-Sep-10	30	18-Oct-10	16
0	0	F73 eodi del aguila garcia	20	2	.	2	3	6	1	0	0	0	0	0	0	08-Jul-11	.	15-Apr-12	.	0	0	.		.	0	.	11.3	34	.	0	23-Nov-11	0	19-Nov-11	.		19-Nov-11	19			.		24-Jan-12	28			.		21-Feb-12	33
1	0	F87	20	2	.	2	0	4	1	0	0	0	0	0	0	18-Mar-10	.	25-Dec-10	.	0	0	.		.		.	11.8	36	29-May-10	0	29-May-10	0	26-May-10	.		26-May-10	9			26-May-10	30	05-Jul-10	15			.		.
1	0	F92	18	1	.	2	0	4	1	0	0	0	0	0	0	18-Aug-10	.	25-May-11	.	0	0	.		.	0	01-Oct-10	12.5	38	01-Oct-10	0	01-Oct-10	0	20-Sep-10	.		20-Sep-10	4			.		20-Oct-10	9			.		23-Nov-10	13
1	0	G1A	18	1	.	2	0	4	1	0	0	0	0	0	0	09-Sep-10	.	16-Jun-11	.	0	0	.		.	0	.	12.5	38	.	0	23-Oct-10	0	23-Oct-10	.		23-Oct-10	6			.		23-Nov-10	10			.		23-Dec-10	14
0	0	G1B	18	1	.	2	0	2	1	1	1	0	1	0	1	26-Apr-10	.	5-Feb-11	.	0	0	.		.		.	11.8	36	18-Feb-11	0	18-Feb-11	0	14-Dec-10	.		14-Dec-10	33			14-Dec-10	30	18-Feb-11	42			18-Feb-11	30	.
1	0	G31d	30	2	.	2	0	4		2	2	0	2	0	2	05-Jan-11	.	12-Oct-11	.	0	0	.		.		.	12.8		03-Apr-11	0	05-Jan-11	0	04-Apr-11	.		04-Apr-11	12			.		04-May-11	17			.		4-Jun-11	21
1	0	G5ca	17	1	.	2	0	3	1	0	0	0	0	0	0	08-Nov-11	.	15-Aug-12	.	0	0	.		.	1	.	11.5	35	.	0	19-Jan-12	0	28-Dec-11	.		28-Dec-11	7			28-Dec-11	30	01-Feb-12	12			.		2-Mar-12	16
0	0	G8C	25	2	.	2	0	2	1	3	2	0	2	1	2	18-Aug-10	.	25-May-11	.	0	0	.		.	1	.	11.5	35	.	0	25-Nov-10	0	24-Nov-10	.		24-Nov-10	14			24-Nov-10	30	29-Dec-10	19			29-Dec-10	30	1-Feb-11	23
0	0	H129A	14	0	.	2	0	3		0	0	0	0	0	0	07-Jun-10	.	14-Mar-11	.	1	0	.	85	13-Oct-10	0	13-Oct-10		35	13-Oct-10	0	13-Oct-10	0	12-Oct-10	.		12-Oct-10	22			12-Oct-10	30	24-Nov-10	24			24-Nov-10	30	23-Dec-10	28
0	0	H68	15	1	.	2	0	2	1	0	0	0	0	0	0	06-Apr-10	.	13-Jan-11	.	0	0	.		.	0	.	11.2	34	.	0	09-Nov-10	0	09-Nov-10	.		09-Nov-10	31			9-Nov-10	30	24-Nov-10	33			.		9-Dec-10	35
0	0	I03D	29	2	.	2	0	4	0	2	2	0	2	0	2	02-Sep-09	.	9-Jun-10	.	0	0	.		.	1	05-May-10	9.9	30	05-May-10	0	05-May-10	0	26-Apr-10	.		26-Apr-10	33			26-Apr-10	30	10-May-10	35			10-May-10	30	25-May-10	37
1	0	I07c	26	2	.	2	0	5	2	1	1	0	1	0	1	29-Dec-10	.	5-Oct-11	.			.		.	1	.	12.2	37	.	0	08-Feb-11	0	07-Feb-11	.		07-Feb-11	5			.		08-Mar-11	9			.		8-Apr-11	14
0	0	I126c	31	2	.	1	0	4	0	1	1	0	1	0	1	09-Jan-12	.	16-Oct-12	.	0	0	.		.	1	.	11.5	35	.	0	10-May-12	0	09-May-12	.		09-May-12	17			9-May-12	30	09-Jun-12	21			.		12-Jul-12	28
1	0	I13B	18	1	.	2	0	6	0	0	0	0	0	0	0	27-Jun-10	.	4-Apr-11	.	0	0	.		.	1	19-Aug-10	11.2	34	19-Aug-10	0	19-Aug-10	0	17-Aug-10	.		17-Aug-10	7			17-Aug-10	30	28-Sep-10	13			28-Sep-10	30	27-Oct-10	17
1	0	I13e	28	2	.	2	0	4	1	1	1	0	1	0	1	12-Apr-12	.	19-Jan-13	.	0	0	.		.	0	.	13.8	42	.	0	06-Jun-12	0	04-Jun-12	.		04-Jun-12	7			.		04-Jul-12	11			.		6-Aug-12	16
1	0	I23b	34	2	.	2	0	3	1	3	3	0	3	0	2	20-Jan-12	.	27-Oct-12	.	0	0	.		.	0	.	12.2	37	.	0	20-Apr-12	0	17-Apr-12	.		17-Apr-12	12			.		17-May-12	16			.		22-Jun-12	21
1	0	I25c	31	2	.	2	0	4	1	1	1	0	1	0	1	11-Oct-11	.	18-Jul-12	.	0	0	.		.	1	.	11.5	35	.	0	16-Dec-11	0	12-Dec-11	.		12-Dec-11	8			.		12-Jan-12	13			.		11-Feb-12	17
1	0	I25d	30	2	.	2	0	6	1	2	2	0	2	0	2	18-Aug-12	.	25-May-13	.	0	0	.		.	0	.	11.8	36	.	0	12-Oct-12	0	09-Oct-12	.		09-Oct-12	7			.		07-Nov-12	11			.		10-Dec-12	16
1	0	I25e	26	2	.	2	0	4	1	1	1	0	1	0	1	16-Jun-12	.	23-Mar-13	.			.		.		.			.		.	0	10-Aug-12	.		10-Aug-12	7			.		.				.		.
1	0	I32c	40	2	.	2	0	2	1	6	6	0	6	0	6	08-Jan-11	.	15-Oct-11	.	0	0	.		.		.			.		.	0	28-Feb-11	.		25-Feb-11	7			.		.				.		.
0	0	I3B	26	2	.	2	0	4	1	1	1	0	1	0	1	08-Jul-10	.	15-Apr-11	.	1	0	.		.	0	.	11.2	34	.	0	11-Dec-10	0	10-Dec-10	.		10-Dec-10	22			10-Dec-10	30	10-Jan-11	26			10-Jan-11	30	12-Feb-11	31
0	0	I3E	35	2	.	2	0	5	1	5	5	0	5	0	5	25-May-10	.	1-Mar-11	.	0	0	.		.	0	26-Oct-10	11.5		26-Oct-10	0	26-Oct-10	0	25-Oct-10	.		25-Oct-10	22			25-Oct-10	30	25-Nov-10	26			25-Nov-10	30	22-Dec-10	30
0	0	I57c	18	1	.	2	0	3	1	1	1	0	1	0	1	01-Nov-11	.	8-Aug-12	.	0	0	.		.	1	.	12.2	37	.	0	22-Mar-12	0	19-Mar-12	.		19-Mar-12	19			19-Mar-12	30	19-Apr-12	23			.		21-May-12	28
1	0	I63d	16	1	.	2	0	3	0	0	0	0	0	0	0	20-May-11	.	27-Feb-12	.	0	0	.		.		.	12.2	37	.	0	11-Jul-11	0	02-Jul-11	.		02-Jul-11	7			.		02-Aug-11	10			.		2-Sep-11	15
1	0	I66	31	2	.	2	0	4	1	2	2	1	3	0	1	07-May-12	.	14-Feb-13	.	0	0	.		.	0	.	13	40	.	0	17-Jul-12	0	16-Jul-12	.		16-Jul-12	10			.		16-Aug-12	14			.		17-Sep-12	19
1	0	I9b	19	1	.	2	0	4	1	0	0	0	0	0	0	02-Oct-11	.	9-Jul-12	.	0	0	.		.	1	.	12.5		.	0	26-Nov-11	0	23-Nov-11	.		23-Nov-11	7			.		22-Dec-11	11			.		24-Jan-12	16
[truncated: 110 more columns]
