# Supplementary material for: Determinants of first trimester attendance at antenatal care clinics in the Amazon region of Peru: A case-control study
Source: PLoS One. 2017 Feb 16;12(2):e0171136. doi: 10.1371/journal.pone.0171136 (PMC5313205; doi:10.1371/journal.pone.0171136)
Supplement: S2 File — (XLSX) [file pone.0171136.s005.xlsx]

## Sheet: Data codebook
Variable Name	Value label	Value (numeric code)	Variable label	Value indicating missing data	Notes
status	case	1	<=12 weeks gestational age at first ANC visit	.
	control	0	>12 weeks gestational age at first ANC visit	.
centre	Belen	1	health centre	.
	6 de Octubre	0	health centre	.
id			identification number	.
age			age of woman at first ANC visit	.
age_cat	early ado (>=10 and <=14)	0	age category	.
	late ado (>=15 and <=19)	1	age category	.
	adult (>=20)	2	age category	.
birthdate			birthdate of woman	.
loc_res	urban	1	location of residence	.
	peri-urban	2	location of residence	.
	rural	3	location of residence	.
insur	SIS	0	type of health insurance	.
	essalud	1	type of health insurance	.
	armed forces and police	2	type of health insurance	.
	nothing	3	type of health insurance	.
	in process	4	type of health insurance	.
educ	illiterate	0	years of education	.
	primary incomplete	1	under 6 years of primary school	.
	primary complete	2	6 years of primary school	.
	secondary incomplete	3	under 5 years of secondary school	.
	secondary complete	4	5 years of secondary school	.
	university	5	years of education	.
	technical school	6	years of education	.
	only secondary recorded	7	years of education	.
	only primary recorded	8	years of education	.
marital	single	0	marital status	.
	cohabitating	1	marital status	.
	married	2	marital status	.
	other (divorced, widowed, seperated)	3	marital status	.
preg			number of pregnancies not including current pregnancy	.	Obstetric formula: G: a P:b-c-d-e 1 Notes for the Obstetric Formula: G=Gravidez a=numero total de embarazos no incluyendo el embarazo actual, incluyendo abortos, molas y embarazos ectópicos P=paridad: total de embarazos finalizados en una mujer por cualquier via(vaginal o cesarea) y a cualquier edad gestacional b=numero total de recién nacidos a termino c=numero total de recién nacidos prematuros…
fullterm			number of full term (>=9months) live births	.
preterm			number of preterm live births (>=28weeks and <37weeks	.
parity			full term births+preterm births	.
aborto			number of miscarriages (up until 16 weeks)	.
alive			number of children alive at date of first ANC visit	.
fur			date of last menstrual period by LMP	.
fur_ultra			date of last menstrual period by ultrasound	.
fpp			expected due date by LMP	.
fpp_ultra			expected due date by ultrasound	.
grp	O	0	blood type	.
	A	1	blood type	.
	B	2	blood type	.
	AB	3	blood type	.
fac	positive	0	rhesus factor	.
	negative	1	rhesus factor	.
fecha_grpfac			date of blood group and factor test	.	There is one box in the registry for the date of auxilliary exams. I’ve broken it up so that there is a column for the date of each exam. Ideally it should be the same date for all of them but that is not the case for some and so that is why I broke it up to allow each exam to have its own date.
gluc			glucose level (mg/dl)	.	if normal was written in registry then =999
fecha_gluc			date of glucose test	.
urine1	normal	0	urine test result (<4 units unknown)	.
	abnormal	1	urine test result (>=4 units unknown)	.
fecha_urine1			date of urine test	.
hg1			1st hemoglobin (g%) test	.
hema			1st hematocrit (%) test	.
fecha_hg1hema			date of first hemoglobin and hematocrit test	.
syph1	negative	0	1st syphilis test result	.
	positive	1	1st syphilis test result	.
fechasyph1			date of first syphilis test	.
hiv1	negative	0	1st HIV test result	.
	postive	1	1st HIV test result	.
fechahiv1			date of first HIV test result	.
fecha_ultra1			date of first ultrasound	.
ultra1			gestational age by ultrasound at first ANC visit (weeks)	.	did not use this variable in analysis
fecha1_apn			date of first ANC visit	.
eg1_lmp			gestational age by LMP at first ANC visit (weeks)	.
eg1_ultra			gestational age by ultrasound at first ANC visit (weeks)	.
eg1fh			gestational age by fundal height at first ANC visit (weeks)	.
iron1			date of first administration of iron supplement	.
v39			number of tablets given at first iron admin	.	The following variables with #iron may actually not be used because it is not listed in the registry how many tablets are given. The only thing that is listed is the date so I cannot assume I know that 30 tablets were given every time.
fecha2_apn			date of second ANC visit	.
eg2_lmp			gestational age by LMP at 2nd ANC visit (weeks)	.
eg2_ultra			gestational age by ultrasound at 2nd ANC visit	.
eg2fh			gestational age by fundal height at 2nd ANC visit	.
iron2			date of second administration of iron supplement	.
v45			number of iron tablets given at second iron admin	.
fecha3_apn			date of 3rd ANC visit	.
eg3_lmp			gestational age by LMP at 3rd ANC visit	.
eg3_ultra			gestational age by ultrasound at 3rd ANC visit	.
eg3fh			gestational age by fundal height at 3rd ANC visit	.
iron3			date of third admin of iron supplement	.
v51			number of tablets given at 3rd iron admin	.
fecha4_apn			date of 4th ANC visit	.
eg4_lmp			gestational age by LMP at 4th ANC visit	.
eg4_ultra			gestational age by ultrasound at 4th ANC visit	.
eg4fh			gestational age by fundal height at 4th ANC visit	.
iron4			date of 4th admin of iron supplement	.
v57			number of tablets given at 4th iron admin	.
fecha5_apn			date of 5th ANC visit	.
eg5_lmp			gestational age by LMP at 5th ANC visit	.
eg5_ultra			gestational age by ultrasound at 5th ANC visit	.
eg5fh			gestational age by fundal height at 5th ANC visit	.
iron5			date of 5th admin of iron supplement	.
v63			number of tablets given at 5th iron admin	.
fecha6_apn			date of 6th ANC visit	.
eg6_lmp			gestational age by LMP at 6th ANC visit	.
eg6_ultra			gestational age by ultrasound at 6th ANC visit	.
eg6fh			gestational age by fundal height at 6th ANC visit	.
iron6			date of 6th admin of iron supplement	.
v69			number of iron supplements given at 6th iron admin	.
fecha7_apn			date of 7th ANC visit	.
eg7_lmp			gestational age by LMP at 7th ANC visit	.
eg7_ultra			gestational age by ultrasound at 7th ANC visit	.
eg7fh			gestational age by fundal height at 7th ANC visit	.
iron7			date of 7th admin of iron supplements	.
v75			number of iron supplements given at 7th iron admin	.
fecha8_apn			date of 8th ANC visit	.
eg8_lmp			gestational age by LMP at 8th ANC visit	.
eg8_ultra			gestational age by ultrasound at 8th ANC visit	.
eg8fh			gestational age by fundal height at 8th ANC visit	.
iron8			date of 8th admin of iron supplement	.
v81			number of iron supplements given at 8th iron admin	.
fecha9_apn			date of 9th ANC visit	.
eg9_lmp			gestational age by LMP at 9th ANC visit	.
eg9_ultra			gestational age by ultrasound at 9th ANC visit	.
eg9fh			gestational age by fundal height at 9th ANC visit	.
iron9			date of 9th admin of iron supplement	.
v87			number of iron supplements given at 9th iron admin	.
fecha10_apn			date of 10th ANC visit	.
eg10_lmp			gestational age by LMP at 10th ANC visit	.
iron10			date of 10th admin of iron supplement	.
v91			number of iron supplements given at 10th iron admin	.
fecha11_apn			date of 11th ANC visit	.
eg11_lmp			gestational age by LMP at 11th ANC visit	.
eg11fh			gestational age by fundal height at 11th ANC visit	.
iron11			date of 11th admin of iron supplements	.
v96			number of iron supplements given at 11th ANC visit	.
fecha12_apn			date of 12th ANC visit	.
eg12_lmp			gestational age by LMP at 12th ANC visit	.
iron12			date of 12th iron admin of iron supplement	.
v100			number of iron supplements given at 12th iron admin	.
fecha13_apn			date of 13th ANC visit	.
eg13_lmp			gestational age by LMP at 13th ANC visit	.
eg13_ultra			gestational age by ultrasound at 13th ANC visit	.
iron13			date of 13th admin of iron supplements	.
v105			number of iron supplements given at 13th iron admin	.
total_anc			total number of ANC visits recorded	.
del_loc	institutional	0	location of delivery	.
	home	1	location of delivery	.
	in transit	2	location of delivery	.
ddel			date of delivery	.
ddel_mmyyyy			date of delivery month and year only	.
ppc	attended	1	1st post partum pare visit	.
date_1ppc			date of first post partum care visit	.
piron1	given iron tablets	1	post partum iron admin	.
date_piron1			date of first post partum care iron admin	.
pirontab1			number of iron tablets given at first post partum care iron admin (max=30)	.	If only quantity of iron tablets given in post partum care is available we do not know if it was at the first or second visit even though it is listed in the irontab1 column. We just know that that number of iron tablets was given once during the post partum care period.
v115	attended (yes)	1	attended 2nd post partum care visit?	.
date_2ppc			date of second post partum care visit	.
piron2	iron tablets given	1	2nd post partum iron admin	.
date_piron2			date of 2nd post partum iron admin	.
pirontab2			number of iron tablets administered at 2nd post partum care visit (max=30)	.
v120			total number of post partum care visits	.
famplan	discussed	1	family planning	.
famplan_type	condoms	0	method of family planning prescribed	.
	breast feeding	1	method of family planning prescribed	.
	fallopian tube operation	2	method of family planning prescribed	.
	hormone injection	3	method of family planning prescribed	.
	oral contraception	4	method of family planning prescribed	.
	family planning discussion	5	method of family planning prescribed	.
	any method (si recorded in registry)	6	method of family planning prescribed	.
	refused all methods	7	method of family planning prescribed	.
datefamplan			date of the family planning discussion	.
certificate	posession of birth certificate	1	birth certificate	.
	no birth certificate	.	birth certificate	.
certificate_placeissued	health centre	1	place where birth certificate issued	.
	other	0	place where birth certificate issued	.	In the registry books this box is most often blank except when the health center issues a certificate then it will say si. When children are born in the hospital or an institution that institution issues a certificate.
certificate_date			date birth certifcate issued	.
outcome	live birth	0	outcome of pregnancy	.
	miscarriage	1	outcome of pregnancy	.
	stillborn	2	outcome of pregnancy	.
	referred to hospital	3	outcome of pregnancy	.
	transferred or moved to other health post/hospital/private clinic	4	outcome of pregnancy	.
	referred and info indicating live birth	5	outcome of pregnancy	.
	transferred and info indicating live birth	6	outcome of pregnancy	.
	referred and baby died after birth	7	outcome of pregnancy	.
	baby died	8	outcome of pregnancy	.
	not pregnant	9	outcome of pregnancy	.
obs			observations	.	D/C incompatibilidad cefalo pelvica (ICP)
pair			case/control matched pair id number	.
mar	married	1	marital status	.
	not married	0	marital status	.
educ6cat	illiterate	0	combined education categorical dummy variable	.
	some primary	1	combined education categorical dummy variable	.
	primary complete	2	combined education categorical dummy variable	.
	some secondary	3	combined education categorical dummy variable	.
	secondary complete	4	combined education categorical dummy variable	.
	university or technical school	5	combined education categorical dummy variable	.
days_diff			number of days between matched case's first ANC visit date and matched control's first ANC visit date	.
discrep	matched >2 days apart	1	dummy variable to categorize the number of days between matched cases and control's first ANC visit	.
	matched <=2 days apart	0	dummy variable to categorize the number of days between matched cases and control's first ANC visit	.
year1vis			year of the 1st ANC visit	.
miscar	>=1 miscarriage	1	dummy variable to categorize miscarriages	.
	<1 miscarriage	0	dummy variable to categorize miscarriages	.
geo	urban	0	dummy variable to categorize location of residence (peri-urban and rural combined)	.
	peri-urban or rural	1	dummy variable to categorize location of residence (peri-urban and rural combined)	.
insur_cat	SIS	0	dummy variable to categorize health insurance	.
	Essalud	1	dummy variable to categorize health insurance	.
	armed forces and police	2	dummy variable to categorize health insurance	.
date1			date of 1st ANC visit	.
date2			date of second ANC visit	.
v1v2diff			number of days between first and second ANC visit	.
day6	percentage of pairs matched <=6 days apart	0	dummy variable for percentage of pairs of cases and controls that are matched greater than 6 days apart	.
	percentage of pairs matched >6 days apart	1	dummy variable for percentage of pairs of cases and controls that are matched greater than 6 days apart	.
educ3level	illiterate and some primary	0	dummy variable with final education categories for logistic regression models	.
	primary complete and some secondary	1	dummy variable with final education categories for logistic regression models	.
	secondary complete, university or technical school	2	dummy variable with final education categories for logistic regression models	.
multip_new	multiparous (>0)	0	dummy variable to categorize parity into nulliparous or multiparous	.
	nulliparous (first pregnancy)	1	dummy variable to categorize parity into nulliparous or multiparous	.
geo_new	peri-urban or rural	0	new geo variable so that urbanites are 1 instead of 0	.
	urban	1	new geo variable so that urbanites are 1 instead of 0	.

## Sheet: Spanish labels
Spanish labels for variables found in the ANC registries
Libro de registro diario de seguimiento de la gestante- puerpera
Datos personales
Folio
Numero Historia Clinica
Nombre Y Apellido
Edad
Direccion
Tipo de seguro (SIS, Essalud, FF.AA.PP, No tiene)
G.I.
E.C.
Atencion pre-natal
Formula Obstetrica (G, P)
FUR
FPP
Examenes auxiliares basales (grupo/RH, glucosa, uricultivo y/o exam. Completo de orina (fecha); tamizaje para sífilis (prueba y fecha); tamizaje para VIH (prueba y fecha); ecografía (fecha)
Dosis vacuna anti-tetanica (1ra, 2da)
Plan de Parto (1ra entre-vista (fecha); 2da entre-vista (fecha); 3ra entre-vista (fecha)
V.B.G. (tamizaje, detección)
ADM.FE+ (fecha): 1,2,3,4,5
	Seguimiento de las atenciones pre-natales
		1ra APN (Fecha, Dx; EG, signos de alarma)
		2da APN (Fecha, Dx; EG, signos de alarma)
		3ra APN (Fecha, Dx; EG, signos de alarma)
		4ta APN (Fecha, Dx; EG, signos de alarma)
		5ta APN (Fecha, Dx; EG, signos de alarma)
		6ta APN (Fecha, Dx; EG, signos de alarma)
		7ma APN (Fecha, Dx; EG, signos de alarma)
		8va APN (Fecha, Dx; EG, signos de alarma)
		9na APN (Fecha, Dx; EG, signos de alarma)
		10ma APN (Fecha, Dx; EG, signos de alarma)
Datos del parto
Lugar del parto (I=institucionale,D=domiciliaria(home),T=transito (in transit))
Fecha del Parto (dd-mm-aa)
Atencion puerperio
Primera atención (fecha)
ADM. Sulfato Ferroso (30 tab.) =Iron admin
Metodo de PP.FF. (family planning)
Expedicion o Verific. De certif. de R.N. vivo (si if health center had to issue birth certifícate, no if other place issued it)
observaciones
